# Supplementary material for: Androgen receptor profiling predicts prostate cancer outcome
Source: EMBO Mol Med. 2015 Sep 27;7(11):1450–64. doi: 10.15252/emmm.201505424 (PMC4644377; doi:10.15252/emmm.201505424)
Supplement: Supplementary file 3 [file emmm0007-1450-sd3.zip › EMM-2015-05424-V2_TableEV1.xlsx]

## Sheet: Sheet1
Table EV1: List of motifs identified at FAIRE peaks enriched in primary tumor
clusters	ID	factor	DNA binding domain	hits	cutoff	zscore	-10log(pval)	similarity to top	Mean position
1	MC00128	CTCF	BetaBetaAlpha-zinc finger Family	1318	6.994	-49.148	690.776		-0.295
	MC00187	Ctcf	BetaBetaAlpha-zinc finger Family	1093	7.501	-48.507	690.776	0.971	-0.321
2	MC00364	NFYA	NF-Y CCAAT-Binding Protein Family	1241	7.354	-37.964	690.776		-0.238
	MC00113	SP1	BetaBetaAlpha-zinc finger Family	1418	7.023	-37.087	690.776	0.998	-0.218
	MC00191	Nfya	NF-Y CCAAT-Binding Protein Family	1252	7.408	-36.192	690.776	0.998	-0.227
3	MA0161	NFIC	Nuclear Factor I-CCAAT-binding Transcription Factor (NFI-CTF) Family	3305	5.268	-25.155	690.776		-0.098
	MS00822	NFIX	Nuclear Factor I-CCAAT-binding Transcription Factor (NFI-CTF) Family	3978	4.494	-19.713	690.776	0.989	-0.071
	MS00820	NFIA	Nuclear Factor I-CCAAT-binding Transcription Factor (NFI-CTF) Family	1563	5.167	-12.818	690.776	0.968	-0.079
4	MS00235	SP4	BetaBetaAlpha-zinc finger Family	2051	3.429	-24.885	690.776		-0.124
	MS00135	KLF14	BetaBetaAlpha-zinc finger Family	1922	4.803	-22.767	690.776	0.947	-0.118
	MS00212	SP1	BetaBetaAlpha-zinc finger Family	2361	6.331	-22.337	690.776	0.887	-0.105
	UP00093	Klf7	BetaBetaAlpha-zinc finger Family	2364	5.486	-21.133	690.776	0.953	-0.099
	MS00146	KLF16	BetaBetaAlpha-zinc finger Family	2007	6.137	-18.601	690.776	0.905	-0.096
	MS00124	KLF13	BetaBetaAlpha-zinc finger Family	1579	2.87	-17.651	690.776	0.908	-0.104
	MC00109	Klf4	BetaBetaAlpha-zinc finger Family	2771	4.973	-16.265	690.776	0.875	-0.073
	MC00110	Klf1	BetaBetaAlpha-zinc finger Family	3320	4.664	-15.533	690.776	0.854	-0.064
	MS00246	SP8	BetaBetaAlpha-zinc finger Family	1652	6.631	-15.49	690.776	0.911	-0.091
	MS00157	Klf12	BetaBetaAlpha-zinc finger Family	3215	2.372	-15.306	690.776	0.896	-0.064
	MS00223	SP3	BetaBetaAlpha-zinc finger Family	1467	7.236	-15.286	690.776	0.899	-0.095
5	MC00168	ERG	Ets Domain Family	2487	4.845	-23.528	690.776		-0.107
	MC00206	ELK1	Ets Domain Family	3352	2.952	-23.034	690.776	0.996	-0.09
	MC00367	GABPA	Ets Domain Family	2665	4.073	-22.888	690.776	0.992	-0.1
	MC00457	ELF1	Ets Domain Family	1260	6.412	-21.923	690.776	0.988	-0.142
	MS00022	Elf5	Ets Domain Family	3595	4.832	-19.675	690.776	0.966	-0.075
	MS00838	ELF5	Ets Domain Family	3835	4.127	-19.441	690.776	0.966	-0.072
	MS00834	ELF4	Ets Domain Family	1592	4.73	-18.331	690.776	0.94	-0.107
	MS00778	EHF	Ets Domain Family	1396	5.521	-17.667	690.776	0.95	-0.111
	MS00812	ELF3	Ets Domain Family	1179	5.23	-15.03	690.776	0.936	-0.105
	MC00509	NR2C2	Hormone-nuclear Receptor Family	1618	5.78	-14.233	690.776	0.883	-0.085
	UP00038	Spdef	Ets Domain Family	1400	5.644	-13.482	690.776	0.863	-0.087
6	MS00018	ETV4	Ets Domain Family	3240	4.32	-23.325	690.776		-0.092
	MS00844	ELK3	Ets Domain Family	3150	4.055	-23.296	690.776	0.994	-0.094
	MS00851	ETS1	Ets Domain Family	1582	5.924	-23.018	690.776	0.993	-0.132
	MS00021	ETV6	Ets Domain Family	1938	5.628	-22.887	690.776	0.959	-0.118
	MS00019	ETV5	Ets Domain Family	1865	5.843	-22.211	690.776	0.996	-0.117
	MC00160	ETV3	Ets Domain Family	1351	6.481	-21.909	690.776	0.971	-0.137
	MS00025	FEV	Ets Domain Family	1449	6.054	-21.55	690.776	0.998	-0.13
	MC00129	Fli1	Ets Domain Family	1674	6.403	-21.096	690.776	0.966	-0.118
	UP00418	Etv6	Ets Domain Family	2315	4.072	-20.529	690.776	0.924	-0.098
	MS00023	Elk3	Ets Domain Family	2177	4.332	-20.522	690.776	0.987	-0.101
	MS00846	ERF	Ets Domain Family	1351	5.98	-19.447	690.776	0.99	-0.123
	UP00423	Gm5454	Ets Domain Family	803	6.681	-19.292	690.776	0.967	-0.159
	UP00404	ELF2	Ets Domain Family	946	6.7	-18.999	690.776	0.943	-0.144
	UP00412	Etv5	Ets Domain Family	1331	5.69	-18.845	690.776	0.953	-0.12
	MC00207	ELK4	Ets Domain Family	972	6.981	-17.414	690.776	0.956	-0.132
	UP00413	Elf4	Ets Domain Family	872	6.598	-16.614	690.776	0.924	-0.134
	MS00016	ETV2	Ets Domain Family	1064	6.052	-16.047	690.776	0.952	-0.117
7	M01742	Zscan10	BetaBetaAlpha-zinc finger Family	699	7.883	-21.385	690.776		-0.188
8	MC00163	Creb1	Leucine Zipper Family	1202	6.826	-20.511	690.776		-0.137
	M00483	ATF6	Leucine Zipper Family	666	6.73	-14.994	690.776	0.842	-0.14
	M00041	ATF2::JUN	Leucine zipper Family	533	7.545	-13.225	690.776	0.898	-0.141
9	M01783	SP2	BetaBetaAlpha-zinc finger Family	1130	7.463	-18.989	690.776		-0.132
	MC00510	E2f3	Transcription Factor Family	954	7.411	-8.275	372.876	0.828	-0.071
10	MC00281	PBX3	Homeodomain Family	1368	6.407	-18.008	690.776		-0.114
11	MC00427	ETV1	Ets Domain Family	2038	5.874	-17.867	690.776		-0.092
	MC00337	Ikzf3	BetaBetaAlpha-zinc finger Family	1767	6.49	-17.83	690.776	0.885	-0.099
	M00341	GABPB1	Ets Domain Family	2591	4.218	-16.274	690.776	0.904	-0.075
	MC00385	Ets1	Ets Domain Family	3125	4.959	-14.199	690.776	0.92	-0.061
	M00678	ETV7	Ets Domain Family	2117	4.127	-12.616	690.776	0.845	-0.067
12	UP00084	Gmeb1	Sand Domain Family	2930	4.056	-17.493	690.776		-0.075
	MS00721	GMEB2	Sand Domain Family	969	6.305	-14.54	690.776	0.843	-0.113
13	M00179	ATF2	Leucine Zipper Family	1615	4.631	-17.196	690.776		-0.1
	M00694	E4F1	Helix-Loop-Helix Family	1405	5.133	-15.866	690.776	0.855	-0.1
14	MC00334	SIX5	Homeodomain Family	329	10.369	-17.183	690.776		-0.227
	MC00278	ETS1	Ets Domain Family	367	9.952	-16.825	690.776	0.997	-0.211
	MC00386	BCL6	BetaBetaAlpha-zinc finger Family	369	9.912	-16.731	690.776	0.996	-0.209
15	MC00502	HMGN1	High Mobility Group (Box) Family	1140	6.36	-15.98	690.776		-0.112
	M01243	MTF1	BetaBetaAlpha-zinc finger Family	2455	5.225	-8.48	390.227	0.809	-0.045
16	MC00473	ATF3	Leucine Zipper Family	1455	5.653	-15.148	690.776		-0.095
	MC00248	USF1	Helix-Loop-Helix Family	1104	5.546	-12.651	690.776	0.963	-0.093
	MS00251	BHLHE41	Helix-Loop-Helix Family	570	6.074	-12.57	690.776	0.932	-0.13
	MS00288	TFE3	Helix-Loop-Helix Family	306	8.45	-12.265	690.776	0.942	-0.175
	MS00289	TFEB	Helix-Loop-Helix Family	549	7.604	-11.946	690.776	0.939	-0.127
	MS00265	MLXIPL	Helix-Loop-Helix Family	323	7.984	-11.756	690.776	0.935	-0.164
	MC00169	Usf2	Helix-Loop-Helix Family	261	9.354	-11.61	690.776	0.939	-0.181
	MS00808	TFEC	Helix-Loop-Helix Family	689	7.325	-11.609	690.776	0.926	-0.11
	MS00270	Mlx	Helix-Loop-Helix Family	377	7.273	-11.353	678.022	0.944	-0.147
	MS00282	Srebf1	Helix-Loop-Helix Family	328	7.527	-10.763	612.236	0.913	-0.151
	MS00281	SREBF2	Helix-Loop-Helix Family	364	7.125	-10.658	600.924	0.922	-0.142
	MS00266	MLX	Helix-Loop-Helix Family	403	7.083	-10.509	585.038	0.931	-0.133
	M00220	SREBF1	Helix-Loop-Helix Family	136	9.713	-6.674	251.068	0.918	-0.159
17	MS00325	Jdp2	Leucine Zipper Family	514	6.054	-14.758	690.776		-0.158
	MS00320	JDP2	Leucine Zipper Family	553	5.909	-14.553	690.776	0.99	-0.15
	UP00020	ATF1	Leucine zipper Family	601	6.661	-14.415	690.776	0.907	-0.143
	MS00313	Creb5	Leucine Zipper Family	686	5.945	-14.236	690.776	0.982	-0.132
	MS00294	ATF7	Leucine Zipper Family	641	5.465	-14.145	690.776	0.966	-0.136
	MS00296	BATF3	Leucine Zipper Family	616	2.686	-10.488	582.768	0.868	-0.107
18	M00332	FOXN1	Forkhead Domain Family	2354	5.048	-14.548	690.776		-0.072
19	MA0067	PAX2	Homeodomain Family	2759	5.627	-14.525	690.776		-0.066
20	M01108	HOXA7	Homeodomain Family	565	8.431	-13.964	690.776		-0.143
21	MS00260	HEY2	Helix-Loop-Helix Family	3226	3.38	-13.844	690.776		-0.058
	MS00258	HEY1	Helix-Loop-Helix Family	1038	5.805	-12.368	690.776	0.965	-0.094
	MS00252	Bhlhb2	Helix-Loop-Helix Family	614	6.279	-11.931	690.776	0.964	-0.12
	MS00248	BHLHB3	Helix-Loop-Helix Family	598	6.309	-11.641	690.776	0.951	-0.119
	MS00247	BHLHB2	Helix-Loop-Helix Family	561	6.594	-11.162	656.317	0.949	-0.118
	MS00255	HES5	Helix-Loop-Helix Family	4507	-3.75	-8.081	356.752	0.926	-0.032
	MS00256	HES7	Helix-Loop-Helix Family	4492	-4.503	-7.514	311.793	0.936	-0.03
22	M00514	ATF4	Leucine Zipper Family	1333	5.816	-13.029	690.776		-0.087
23	MS00311	Creb3l2	Leucine Zipper Family	2158	2.484	-13.002	690.776		-0.068
24	MS00114	NFIB	Nuclear Factor I-CCAAT-binding Transcription Factor (NFI-CTF) Family	922	3.903	-12.942	690.776		-0.104
	MS00115	NFIX	Nuclear Factor I-CCAAT-binding Transcription Factor (NFI-CTF) Family	1484	4.496	-12.499	690.776	0.971	-0.079
	MC00475	Nfic	Nuclear Factor I-CCAAT-binding Transcription Factor (NFI-CTF) Family	699	6.961	-11.458	690.046	0.942	-0.108
25	MS00308	CREB3	Leucine Zipper Family	2042	3.812	-12.917	690.776		-0.069
	MS00304	CREB3L1	Leucine Zipper Family	3009	2.083	-11.792	690.776	0.982	-0.053
	MS00342	XBP1	Leucine Zipper Family	1913	3.865	-10.919	629.317	0.959	-0.062
26	MC00532	Mycn	Helix-Loop-Helix Family	3910	3.095	-12.605	690.776		-0.049
	MC00124	MAX	Helix-Loop-Helix Family	431	8.225	-12.335	690.776	0.986	-0.148
	MC00461	Max	Helix-Loop-Helix Family	493	7.828	-12.308	690.776	0.895	-0.138
	MC00394	MYC	Helix-Loop-Helix Family	2487	4.509	-11.349	677.525	0.999	-0.056
	MS00267	MNT	Helix-Loop-Helix Family	602	6.931	-10.974	635.325	0.904	-0.113
	MC00373	Mxi1	Helix-Loop-Helix Family	2641	4.269	-10.233	556.15	0.99	-0.05
	MC00362	Arntl	Helix-Loop-Helix Family	572	6.48	-10.148	547.317	0.878	-0.108
	MC00407	Myc	Helix-Loop-Helix Family	4537	-2.373	-9.326	466.53	0.989	-0.035
	MS00253	CLOCK	Helix-Loop-Helix Family	1675	4.769	-4.909	145.975	0.877	-0.036
27	MC00468	AR	Hormone-nuclear Receptor Family	810	6.421	-12.456	690.776		-0.108
	MC00465	NR3C1	Hormone-nuclear Receptor Family	805	6.295	-11.077	646.864	0.97	-0.098
	MC00396	Nr3c1	Hormone-nuclear Receptor Family	830	6.1	-9.182	453.069	0.982	-0.083
	MS00662	NR3C2	Hormone-nuclear Receptor Family	419	5.343	-8.684	407.986	0.923	-0.111
28	MC00391	ZNF143	BetaBetaAlpha-zinc finger Family	514	8.344	-12.159	690.776		-0.133
29	UP00085	Sfpi1	Ets Domain Family	1268	6.725	-12.096	690.776		-0.084
	MC00395	Sfpi1	Ets Domain Family	548	7.15	-7.788	333.101	0.972	-0.089
	MC00506	Spi1	Ets Domain Family	548	7.15	-7.788	333.101	0.972	-0.089
	MC00180	Sfpi1	Ets Domain Family	548	7.15	-7.788	333.101	0.972	-0.089
	MC00151	SPI1	Ets Domain Family	571	6.254	-5.568	181.653	0.965	-0.068
	MS00041	Spic	Ets Domain Family	1061	4.981	-5.383	171.223	0.94	-0.048
	MS00039	SPIB	Ets Domain Family	496	6.85	-5.187	160.525	0.958	-0.069
	MC00513	SFPI1	Ets Domain Family	932	6.023	-3.307	76.611	0.937	-0.037
30	M00736	E2F1::TFDP1	Transcription Factor Family	4068	3.132	-12.026	690.776		-0.046
	MC00182	E2F1	Transcription Factor Family	4517	0.5	-9.366	470.258	0.886	-0.036
	MC00158	E2f4	Transcription Factor Family	4537	-2.385	-8.946	431.333	0.893	-0.034
	M00737	E2F1::TFDP2	Transcription Factor Family	1198	5.517	-8.869	424.461	0.977	-0.067
31	MC00254	E2F6	Transcription Factor Family	4537	-2.575	-11.737	690.776		-0.043
32	M00993	TAL1	Helix-Loop-Helix Family	4086	2.966	-11.461	690.463		-0.044
	MC00354	Neurod1	Helix-Loop-Helix Family	275	8.904	-5.786	194.441	0.867	-0.1
33	MC00418	ZBTB33	BetaBetaAlpha-zinc finger Family	191	8.631	-10.777	613.786		-0.199
	MC00299	BRCA1	Ring finger domain family	167	8.988	-10.099	542.383	0.991	-0.202
34	UP00065	Zfp161	BetaBetaAlpha-zinc finger Family	1030	5.654	-10.726	608.212		-0.084
35	MC00203	RFX3	RFX Domain Family	268	9.042	-10.648	599.825		-0.166
	MS00169	RFX5	RFX Domain Family	1310	1.941	-9.544	487.253	0.954	-0.068
	MC00144	Rfx1	RFX Domain Family	211	9.631	-9.004	436.632	0.897	-0.163
	MS00161	RFX2	RFX Domain Family	277	6.669	-8.16	363.223	0.943	-0.131
	MS00170	Rfx2	RFX Domain Family	228	7.995	-8.12	359.959	0.93	-0.144
36	UP00056	RFX4	RFX Domain Family	288	8.268	-10.6	594.675		-0.159
	MS00171	Rfx2	RFX Domain Family	4285	-1.968	-10.425	576.111	0.908	-0.04
	MS00162	RFX2	RFX Domain Family	3358	-2.503	-8.461	388.638	0.862	-0.038
37	UP00003	E2F3	Transcription Factor Family	3657	1.044	-10.534	587.694		-0.044
	UP00001	E2F2	Transcription Factor Family	4493	-0.843	-10.292	562.206	0.986	-0.038
38	MC00170	PGR	Hormone-nuclear Receptor Family	743	6.844	-10.191	551.754		-0.095
39	MS00101	Hic1	BetaBetaAlpha-zinc finger Family	4537	-6.142	-9.999	532.225		-0.037
40	MC00262	ARNT	Helix-Loop-Helix Family	3437	4.013	-9.933	525.614		-0.043
	MC00224	EPAS1	Helix-Loop-Helix Family	3046	4.073	-9.019	438.016	0.989	-0.042
	MC00316	HIF1A	Helix-Loop-Helix Family	3741	3.365	-8.561	397.226	0.982	-0.036
41	MA0131	HINFP	BetaBetaAlpha-zinc finger Family	4462	0.307	-9.755	507.889		-0.037
42	MA0081	SPIB	Ets Domain Family	2882	5.828	-9.461	479.279		-0.045
43	MC00416	Rbfox2	Forkhead Domain Family	494	8.991	-9.38	471.594		-0.109
	MC00104	Foxa1	Forkhead Domain Family	1169	7.266	-9.064	442.123	0.967	-0.069
	MC00311	FOXA1	Forkhead Domain Family	707	8.014	-8.81	419.165	0.993	-0.087
	MC00105	Foxa2	Forkhead Domain Family	373	9.429	-8.563	397.409	0.999	-0.117
	MC00217	FOXA2	Forkhead Domain Family	436	9.098	-8.457	388.291	0.988	-0.107
	MC00250	Nkx3-1	Homeodomain Family	1175	7.808	-6.202	220.029	0.963	-0.051
44	MS00356	FOXD2	Forkhead Domain Family	668	7.99	-9.308	464.827		-0.093
	MS00393	Foxg1	Forkhead Domain Family	586	8.25	-9.248	459.192	0.994	-0.099
	MS00362	FOXI1	Forkhead Domain Family	650	8.108	-8.644	404.487	0.986	-0.089
	MC00501	FOXP1	Forkhead Domain Family	490	8.082	-7.678	324.529	0.989	-0.093
	MA0031	FOXD1	Forkhead Domain Family	497	7.929	-7.592	317.827	0.955	-0.092
	MS00348	FOXB1	Forkhead Domain Family	768	7.853	-7.068	278.687	0.908	-0.07
	MS00399	Foxk1	Forkhead Domain Family	702	7.656	-6.859	263.861	0.992	-0.071
	MS00387	FOXP3	Forkhead Domain Family	1165	7.143	-6.809	260.389	0.988	-0.055
	MS00378	FOXO3	Forkhead Domain Family	1187	6.412	-6.7	252.88	0.932	-0.054
	MS00359	FOXD3	Forkhead Domain Family	751	8.057	-6.238	222.28	0.987	-0.064
	MS00372	FOXL1	Forkhead Domain Family	852	8.339	-5.651	186.456	0.993	-0.056
45	M01175	ZBTB7B	BetaBetaAlpha-zinc finger Family	2203	6.461	-9.007	436.926		-0.05
	M00649	MAZ	BetaBetaAlpha-zinc finger Family	2332	6.39	-6.712	253.689	0.96	-0.038
46	MA0365	RFX1	RFX Domain Family	2435	4.949	-8.896	426.819		-0.047
47	MS00027	FLI1	Ets Domain Family	2658	1.159	-8.79	417.33		-0.044
	MS00848	ERG	Ets Domain Family	2213	1.571	-8.596	400.265	0.988	-0.048
48	M01009	HES1	Helix-Loop-Helix Family	4531	0.869	-8.782	416.644		-0.034
49	MS00789	Egr3	BetaBetaAlpha-zinc finger Family	2523	1.437	-8.714	410.63		-0.045
	MC00430	Egr2	BetaBetaAlpha-zinc finger Family	1725	5.641	-6.432	234.878	0.917	-0.043
	MS00567	EGR3	BetaBetaAlpha-zinc finger Family	2484	2.283	-6.305	226.615	0.979	-0.035
	MC00319	EGR2	BetaBetaAlpha-zinc finger Family	723	7.884	-6.177	218.437	0.876	-0.065
	MS00678	EGR4	BetaBetaAlpha-zinc finger Family	4537	-1.711	-5.578	182.246	0.966	-0.024
	MC00320	EGR1	BetaBetaAlpha-zinc finger Family	2935	3.198	-4.421	122.254	0.908	-0.025
50	MS00084	MEIS3	Homeodomain Family	4450	3.372	-8.656	405.525		-0.034
	MS00088	Meis3	Homeodomain Family	3983	4.532	-7.251	292.036	0.983	-0.031
	MS00083	MEIS2	Homeodomain Family	1084	6.783	-6.283	225.168	0.989	-0.054
	MS00086	Meis2	Homeodomain Family	4234	3.901	-5.37	170.524	0.981	-0.024
51	MS00815	E2F1	Transcription Factor Family	3305	1.678	-8.604	400.979		-0.039
52	MS00183	GMEB2	Sand Domain Family	3821	0.081	-8.582	399.081		-0.036
53	M00327	PAX3	Homeodomain Family	1415	5.717	-8.439	386.761		-0.059
54	MS00556	GRHL1	CP2 Transcription Factor Domain Family	485	6.664	-7.797	333.85		-0.095
	MS00579	TFCP2	CP2 Transcription Factor Domain Family	937	5.779	-6.525	241.046	0.964	-0.059
55	MS00337	NFIL3	Leucine Zipper Family	942	6.847	-7.693	325.647		-0.067
	MS00317	HLF	Leucine Zipper Family	1016	6.439	-5.167	159.446	0.974	-0.048
56	MC00408	Myb	Myb Domain Family	3885	3.674	-7.537	313.562		-0.032
57	MS00523	Zic3	BetaBetaAlpha-zinc finger Family	4537	-6.645	-7.391	302.502		-0.03
	MS00334	ZIC1	BetaBetaAlpha-zinc finger Family	4537	-6.462	-7.329	297.826	0.982	-0.029
	MS00357	ZIC4	BetaBetaAlpha-zinc finger Family	4537	-4.261	-6.727	254.694	0.992	-0.027
	MS00346	ZIC3	BetaBetaAlpha-zinc finger Family	4533	-2.649	-6.669	250.746	0.995	-0.027
58	MS00727	ZBTB49	BetaBetaAlpha-zinc finger Family	2617	-0.078	-7.031	276.079		-0.037
59	MS00118	PAX2	Homeodomain Family	1126	3.613	-6.908	267.3		-0.056
	MS00117	PAX1	Homeodomain Family	4513	-2.966	-6.157	217.179	0.927	-0.026
	MS00128	PAX9	Homeodomain Family	4376	-3.402	-5.674	187.809	0.911	-0.025
60	MC00372	Yy1	BetaBetaAlpha-zinc finger Family	463	8.894	-6.897	266.521		-0.088
	MC00342	YY1	BetaBetaAlpha-zinc finger Family	597	8.078	-6.843	262.763	0.998	-0.077
	M01744	ZFP42	BetaBetaAlpha-zinc finger Family	3715	4.087	-5.999	207.282	0.987	-0.028
	MS00268	YY2	BetaBetaAlpha-zinc finger Family	319	8.05	-3.614	88.013	0.859	-0.067
61	MS00182	GMEB2	Sand Domain Family	2379	0.694	-6.739	255.562		-0.038
62	MC00439	TP63	Loop-Sheet-Helix Family	4514	-1.321	-6.521	240.773		-0.027
	MC00132	TP73	Loop-Sheet-Helix Family	3954	-0.609	-5.585	182.657	0.898	-0.026
63	M01288	NEUROD1	Helix-Loop-Helix Family	4231	3.643	-6.331	228.283		-0.027
64	MS00725	MTF1	BetaBetaAlpha-zinc finger Family	4379	-2.017	-6.304	226.521		-0.027
65	M01119	ZBTB33	BetaBetaAlpha-zinc finger Family	4537	-2.049	-6.299	226.234		-0.026
66	M01177	SREBF2	Helix-Loop-Helix Family	4525	3.737	-6.208	220.37		-0.026
67	M01241	GTF2IRD1	GTF2I Domain Family	3308	2.208	-6.112	214.325		-0.03
68	M01123	NANOG	Homeodomain Family	3461	3.517	-5.907	201.69		-0.029
69	MC00178	Nkx2-5	Homeodomain Family	4029	3.781	-5.763	193.046		-0.026
70	M00433	Hmx3	Homeodomain Family	4488	-1.232	-5.709	189.841		-0.025
71	MC00221	Tbx3	Transcription Factor T-Domain	4535	-0.853	-5.695	189.012		-0.024
72	M00467	ZNF423	BetaBetaAlpha-zinc finger Family	4173	-4.651	-5.691	188.808		-0.025
73	MC00523	E2F4	Transcription Factor Family	3138	4.109	-5.53	179.486		-0.029
74	MC00183	Snai1	BetaBetaAlpha-zinc finger Family	4537	-0.155	-5.438	174.306		-0.024
	MC00174	REST	BetaBetaAlpha-zinc finger Family	4537	-2.18	-3.306	76.576	0.935	-0.017
75	MS00371	FOXK1	Forkhead Domain Family	3561	0.363	-5.267	164.86		-0.026
	MS00398	Foxk1	Forkhead Domain Family	4403	-1.639	-4.64	132.589	0.953	-0.021
76	M01334	Nkx1-1	Homeodomain Family	1769	4.826	-5.216	162.073		-0.037
77	M00373	PAX4	Homeodomain Family	4518	1.471	-5.214	161.984		-0.023
78	M01714	KLF15	BetaBetaAlpha-zinc finger Family	1834	6.35	-5.029	152.166		-0.035
79	MS00326	MAFF	Leucine Zipper Family	1687	2.115	-4.993	150.284		-0.036
	MS00333	Mafb	Leucine Zipper Family	3254	2.702	-3.989	103.145	0.92	-0.023
	MS00331	MAFK	Leucine Zipper Family	1687	4.753	-3.136	70.639	0.954	-0.027
80	MS00290	ZBED1	BED-type-zinc finger Family	3904	-1.83	-4.94	147.541		-0.024
81	M00115	CNTN2::CREB1	Leucine zipper Family	1288	0.322	-4.939	147.483		-0.041
82	M00712	MYOG	Helix-Loop-Helix Family	2677	4.784	-4.877	144.337		-0.028
	MS00254	FIGLA	Helix-Loop-Helix Family	1755	5.952	-4.228	113.486	0.913	-0.032
83	MS00807	MSC	Helix-Loop-Helix Family	2417	3.882	-4.815	141.215		-0.03
	MS00291	Tcf21	Helix-Loop-Helix Family	4534	-3.868	-4.442	123.19	0.922	-0.021
	MS00287	TFAP4	Helix-Loop-Helix Family	2200	3.834	-3.404	80.107	0.918	-0.025
84	M01592	TFCP2L1	Grainyhead	4537	-1.117	-4.728	136.876		-0.021
	MC00518	Tfcp2	CP2 Transcription Factor Domain Family	3878	2.126	-4.543	127.958	0.996	-0.023
85	MS00335	Mafb	Leucine Zipper Family	3641	0.666	-4.566	129.067		-0.023
86	MA0014	PAX5	Homeodomain Family	3388	4.032	-4.49	125.458		-0.024
87	M01081	ZNF628	BetaBetaAlpha-zinc finger Family	4289	-0.882	-4.441	123.152		-0.021
88	UP00035	HIC1	BetaBetaAlpha-zinc finger Family	4067	2.472	-4.293	116.372		-0.021
	MS00057	HIC2	BetaBetaAlpha-zinc finger Family	3737	4.717	-3.354	78.284	0.882	-0.019
89	M00139	AHR	Helix-Loop-Helix Family	4491	-3.886	-4.281	115.854		-0.02
90	M00624	DBP	Leucine Zipper Family	615	7	-4.152	110.147		-0.053
91	MS00739	E2F8	Transcription Factor Family	4149	-1.651	-4.072	106.682		-0.02
	MS00756	E2F7	Transcription Factor Family	2147	-0.86	-4.066	106.409	0.947	-0.028
92	MC00370	Npas4	Helix-Loop-Helix Family	4221	3.417	-4.06	106.166		-0.02
93	M01709	MAFA	Leucine Zipper Family	3591	5.028	-3.787	94.836		-0.021
94	MC00192	ZNF263	BetaBetaAlpha-zinc finger Family	1613	5.935	-3.777	94.416		-0.031
95	UP00095	Zfp691	BetaBetaAlpha-zinc finger Family	2782	3.172	-3.681	90.623		-0.023
96	MS00125	PAX6	Homeodomain Family	2339	2.014	-3.455	81.991		-0.024
97	MA0130	ZNF354C	BetaBetaAlpha-zinc finger Family	3290	5.589	-3.322	77.116		-0.02
98	M00733	SMAD4	MH1 Domain Family	4519	0.641	-3.319	77.017		-0.017
99	M00644	UBP1	CP2 Transcription Factor Domain Family	4502	2.153	-3.272	75.364		-0.017
100	MS00710	THRB	Hormone-nuclear Receptor Family	1498	0.639	-3.236	74.093		-0.029
101	MS00534	CENPB	CENP-B box binding Family	593	5.939	-3.173	71.893		-0.045
