# Supplementary material for: Androgen receptor profiling predicts prostate cancer outcome
Source: EMBO Mol Med. 2015 Sep 27;7(11):1450–64. doi: 10.15252/emmm.201505424 (PMC4644377; doi:10.15252/emmm.201505424)
Supplement: Supplementary file 3 [file emmm0007-1450-sd3.zip › README_EV1.txt]

Table EV1: List of motifs identified at FAIRE peaks enriched in primary tumor
