# Supplementary material for: Androgen receptor profiling predicts prostate cancer outcome
Source: EMBO Mol Med. 2015 Sep 27;7(11):1450–64. doi: 10.15252/emmm.201505424 (PMC4644377; doi:10.15252/emmm.201505424)
Supplement: Supplementary file 4 [file emmm0007-1450-sd4.zip › EMM-2015-05424-V2_TableEV2.xlsx]

## Sheet: Sheet1
Table EV2: Differential AR binding regions between primary and resistant tumors
seqnames	start	end	width	strand	Conc	Conc_Naive	Conc_Turp	Fold	p.value	FDR
1	8472388	8472939	552	*	2.38241	-0.022549	3.61628	-3.63883	2.17133e-05	0.00378535
1	162541539	162542039	501	*	4.02095	2.69426	5.02253	-2.32828	6.11831e-05	0.00599164
1	170066639	170067039	401	*	3.72092	2.53506	4.67255	-2.13749	0.000106873	0.00778237
1	9903494	9903948	455	*	2.92286	1.7737	3.86034	-2.08664	0.00224291	0.0419639
1	192976989	192977489	501	*	3.83024	2.76581	4.73308	-1.96727	0.000191174	0.00983448
1	244882889	244883379	491	*	4.09159	3.11345	4.95602	-1.84256	7.60791e-06	0.00170526
1	192465448	192465898	451	*	3.86222	2.96919	4.68532	-1.71613	0.000763158	0.0230268
1	84875548	84876098	551	*	3.69165	2.84712	4.4895	-1.64238	0.00147812	0.0346145
1	162538598	162539096	499	*	4.1192	3.27667	4.91599	-1.63932	0.00339885	0.0538099
1	180126696	180127139	444	*	3.92987	3.09694	4.72149	-1.62455	0.000445632	0.0157123
1	79015098	79015539	442	*	3.60305	2.8154	4.36959	-1.55419	0.00377143	0.0560889
1	169478248	169478989	742	*	4.05518	3.28945	4.80913	-1.51969	0.00209809	0.0411488
1	78966798	78967339	542	*	3.73021	3.05037	4.43177	-1.3814	0.00330081	0.0529849
1	163553589	163553989	401	*	3.59522	2.93578	4.28359	-1.34781	0.0105199	0.0985021
1	169541389	169541848	460	*	3.95674	3.29831	4.64445	-1.34614	0.00855196	0.08713
1	219452689	219453148	460	*	4.58675	4.01125	5.21738	-1.20613	0.00640749	0.0755891
1	162843739	162844189	451	*	3.99611	3.42414	4.6242	-1.20006	0.00636005	0.0755891
1	234588294	234588739	446	*	4.12091	3.59472	4.71485	-1.12013	0.00600285	0.0734937
1	19840939	19841448	510	*	4.42639	4.79542	3.46678	1.32865	0.00979262	0.0957297
1	160101789	160102189	401	*	4.12105	4.52198	3.01968	1.5023	0.00374281	0.0560889
1	19751339	19751698	360	*	2.8911	3.36808	1.36394	2.00413	0.00332633	0.0529849
1	49798598	49799094	497	*	3.06325	3.54462	1.50635	2.03828	0.00762821	0.0811435
2	216700262	216700688	427	*	3.89494	2.90524	4.76471	-1.85947	0.000410158	0.014794
2	43597912	43598216	305	*	3.1148	2.21939	3.9391	-1.71971	0.00118661	0.0311949
2	76605188	76605777	590	*	3.25723	2.45577	4.03154	-1.57577	0.00445525	0.0602671
2	4170312	4170762	451	*	3.27403	2.49218	4.03726	-1.54508	0.00356541	0.0550891
2	13253238	13253677	440	*	3.02413	2.28333	3.76339	-1.48006	0.0101566	0.0967838
2	205810062	205810501	440	*	3.72449	2.99985	4.45401	-1.45416	0.00672045	0.0764086
2	212273132	212273612	481	*	4.21252	3.50566	4.93111	-1.42545	0.00293965	0.0495948
2	181239345	181240062	718	*	4.36856	3.67789	5.07702	-1.39913	0.00169199	0.0379193
2	216071662	216072162	501	*	4.23479	3.5729	4.92476	-1.35186	0.00252406	0.0455201
2	181122738	181123362	625	*	4.45723	3.85069	5.10988	-1.25919	0.00241772	0.0438543
2	165696662	165697309	648	*	4.15879	3.56313	4.80381	-1.24067	0.00170931	0.0379193
2	234180362	234180838	477	*	4.13302	3.56106	4.76109	-1.20003	0.00432942	0.0593263
2	24762812	24763362	551	*	4.45228	3.93388	5.04022	-1.10634	0.00566686	0.0719944
2	108836512	108836962	451	*	4.78295	5.15214	3.82267	1.32947	0.00807788	0.0842139
2	149634962	149635362	401	*	4.15103	4.53155	3.1423	1.38925	0.0102089	0.0967838
2	112843138	112843612	475	*	3.75025	4.14158	2.69336	1.44822	0.00762429	0.0811435
2	222807677	222808212	536	*	3.97279	4.40984	2.68742	1.72242	0.0092378	0.0923192
2	237588562	237588962	401	*	3.6115	4.06383	2.23912	1.82471	0.00419673	0.0590525
2	230044312	230044662	351	*	3.29723	3.75786	1.87487	1.88299	0.00119292	0.0311949
2	17124712	17125212	501	*	4.21136	4.67483	2.77144	1.90339	0.00099016	0.0274966
2	129858788	129859138	351	*	2.84963	3.31679	1.38642	1.93038	0.00724604	0.079139
2	222475359	222475762	404	*	4.32248	4.79721	2.81025	1.98695	0.00272031	0.0474241
2	230071262	230071662	401	*	3.29293	3.79003	1.62357	2.16645	0.000846011	0.0248188
2	129342112	129342527	416	*	4.00906	4.53359	2.11597	2.41762	0.00063414	0.0198993
2	230377288	230377762	475	*	3.83334	4.3762	1.76582	2.61038	5.80362e-06	0.00153136
2	230234212	230234562	351	*	2.67471	3.21784	0.604525	2.61331	0.00189531	0.0403405
2	219178088	219178488	401	*	3.36794	3.94019	0.961361	2.97883	0.000116492	0.00778237
3	101597564	101598018	455	*	3.51832	2.16004	4.53024	-2.37021	0.000119872	0.00778237
3	153943288	153943814	527	*	3.96779	2.77313	4.92275	-2.14962	6.34406e-06	0.00153136
3	174058738	174059183	446	*	4.19466	3.02595	5.13974	-2.1138	6.30096e-05	0.00599164
3	114730414	114730844	431	*	3.31416	2.1574	4.25462	-2.09722	0.00203517	0.0405989
3	167809088	167809564	477	*	3.66339	2.59221	4.56909	-1.97688	0.00145998	0.0344964
3	131992485	131992988	504	*	4.05707	3.01314	4.95107	-1.93793	0.000355748	0.0136392
3	104859701	104860288	588	*	4.53063	3.50152	5.41814	-1.91662	2.82636e-05	0.00403142
3	152511638	152512194	557	*	4.67639	3.70108	5.5395	-1.83842	3.8892e-05	0.00507615
3	161108014	161108414	401	*	3.83074	2.88644	4.67917	-1.79274	0.00055387	0.0182952
3	172233214	172233588	375	*	3.81733	2.8805	4.66214	-1.78164	0.00016301	0.00917304
3	172016064	172016538	475	*	3.89991	2.99366	4.72966	-1.736	0.000432947	0.0154385
3	101956959	101957514	556	*	4.12422	3.22348	4.9512	-1.72772	0.000486127	0.0169496
3	120402688	120403114	427	*	3.85436	2.98858	4.66343	-1.67484	0.0021563	0.041757
3	177090509	177090839	331	*	2.92688	2.0689	3.73186	-1.66296	0.00526472	0.0674313
3	133178264	133178814	551	*	4.32098	3.48075	5.11654	-1.63579	0.00141424	0.0344964
3	187924533	187925094	562	*	4.77239	3.96167	5.55186	-1.59018	0.000165467	0.00917304
3	58023264	58023738	475	*	3.74497	2.97504	4.50136	-1.52631	0.0105912	0.098621
3	25639214	25639864	651	*	4.14632	3.43285	4.86899	-1.43614	0.00689196	0.0772823
3	172234564	172234914	351	*	3.55256	2.84161	4.27369	-1.43209	0.00722829	0.079139
3	152103514	152103938	425	*	4.21461	3.50937	4.93219	-1.42282	0.00203281	0.0405989
3	133171695	133172164	470	*	4.23281	3.56138	4.92897	-1.36759	0.00408427	0.0579929
3	116860688	116861138	451	*	4.41716	3.77524	5.09394	-1.3187	0.00921296	0.0923192
3	131937688	131938264	577	*	4.60685	4.00458	5.25651	-1.25193	0.0044557	0.0602671
3	148342983	148343564	582	*	4.67139	4.12063	5.28388	-1.16325	0.00771218	0.0814842
3	102296094	102296638	545	*	4.84343	4.31128	5.44191	-1.13063	0.00402698	0.0579929
3	45658888	45659364	477	*	4.24748	4.65606	3.10937	1.54669	0.00304798	0.0511474
3	72386064	72386559	496	*	4.73114	5.19959	3.25974	1.93985	7.79346e-05	0.0067933
3	72772009	72772438	430	*	3.72213	4.19295	2.23549	1.95746	0.00156516	0.0358501
3	45580088	45580514	427	*	4.32056	4.83467	2.51708	2.31759	7.31797e-05	0.00656109
4	77492391	77492851	461	*	4.57889	3.60468	5.44149	-1.8368	0.00858152	0.0871483
4	97698183	97698591	409	*	3.29236	2.34767	4.14097	-1.79331	0.00287504	0.0491486
4	41444772	41445296	525	*	3.86955	3.07241	4.64145	-1.56905	0.00130533	0.0333018
4	95259830	95260341	512	*	4.43206	3.6884	5.17303	-1.48463	0.000879996	0.0252576
4	170014041	170014630	590	*	3.80439	3.18091	4.46872	-1.28781	0.00522565	0.0674313
4	141007130	141007541	412	*	3.58884	2.98561	4.23918	-1.25357	0.00824823	0.0854223
4	38623480	38623846	367	*	4.12983	4.50905	3.12674	1.3823	0.0106758	0.0988219
4	54510596	54511141	546	*	4.25619	4.63903	3.2373	1.40172	0.00743295	0.0801532
4	6813580	6813991	412	*	3.24206	3.65915	2.06184	1.59731	0.0066589	0.0762261
4	15147391	15147841	451	*	3.11494	3.53863	1.90097	1.63766	0.00680799	0.0770955
4	142075180	142075641	462	*	3.83218	4.26214	2.58522	1.67692	0.0078201	0.0820719
4	186271296	186271796	501	*	3.81991	4.30297	2.25141	2.05156	0.000885386	0.0252576
4	116194841	116195280	440	*	3.21982	3.70953	1.60453	2.10501	0.00514475	0.0669885
4	14868198	14868596	399	*	3.29736	3.81408	1.47193	2.34215	0.000585221	0.0189322
5	54865296	54865599	304	*	3.39236	2.25683	4.32447	-2.06764	4.04409e-05	0.00507615
5	86981896	86982349	454	*	3.65004	2.6379	4.52999	-1.89209	0.00204418	0.0405989
5	96769749	96770146	398	*	3.0737	2.09023	3.9406	-1.85037	0.00404131	0.0579929
5	163945096	163945499	404	*	3.79003	2.96377	4.57804	-1.61427	0.0010227	0.0279062
5	95325146	95325749	604	*	4.15177	3.46909	4.85516	-1.38607	0.00269967	0.0474095
5	38692846	38693296	451	*	4.13741	3.47804	4.82574	-1.3477	0.0104854	0.0985021
5	127659836	127660396	561	*	4.40276	3.77448	5.07035	-1.29588	0.00381036	0.0564005
5	149290632	149290999	368	*	3.2566	2.6323	3.92148	-1.28918	0.00994092	0.0962797
5	79920996	79921449	454	*	4.39956	3.8108	5.0397	-1.22889	0.00196433	0.0405989
5	72840332	72840799	468	*	4.67833	5.0238	3.81339	1.21041	0.00469078	0.0627332
5	118606532	118606996	465	*	4.39115	4.77758	3.35632	1.42126	0.00839202	0.0862266
5	148980496	148980946	451	*	4.93932	5.34004	3.83894	1.5011	0.00190573	0.0403405
5	59682796	59683349	554	*	4.00486	4.40896	2.88837	1.52059	0.00403796	0.0579929
5	104160582	104161046	465	*	2.99026	3.42345	1.72595	1.6975	0.00638703	0.0755891
5	145399732	145400099	368	*	3.36174	3.80893	2.01932	1.7896	0.00663461	0.0762261
5	114174646	114175099	454	*	4.20135	4.65807	2.80275	1.85533	0.00142729	0.0344964
5	55353982	55354499	518	*	4.75885	5.22355	3.3112	1.91234	0.00308164	0.0514371
5	135286882	135287382	501	*	4.43349	4.9051	2.94171	1.96339	0.000145631	0.00878828
5	155005699	155006102	404	*	4.2486	4.72497	2.72551	1.99946	0.00136895	0.0343661
5	57412196	57412596	401	*	3.28403	3.77071	1.69026	2.08045	0.00396377	0.0578526
5	70878946	70879449	504	*	4.07194	4.58041	2.31448	2.26593	0.000119782	0.00778237
5	13945499	13945728	230	*	3.05323	3.56765	1.24721	2.32044	0.00376705	0.0560889
5	15902096	15902596	501	*	3.60396	4.1321	1.67834	2.45375	0.000256293	0.011933
5	96836946	96837432	487	*	2.98221	3.5204	0.961361	2.55904	0.0014404	0.0344964
6	139806760	139807160	401	*	3.57562	2.73615	4.37076	-1.63461	0.000236067	0.0113966
6	57243260	57243810	551	*	3.71788	2.93392	4.48233	-1.54841	0.00282084	0.0486363
6	38828958	38829410	453	*	3.81	3.21746	4.45283	-1.23537	0.00498787	0.0657645
6	161375260	161375708	449	*	3.75264	4.13666	2.72853	1.40812	0.00620365	0.0748733
6	134951508	134952044	537	*	4.79021	5.18507	3.71711	1.46796	0.00322634	0.0529849
6	43667344	43667808	465	*	3.96395	4.38563	2.76035	1.62528	0.0086433	0.0872112
6	142671460	142671860	401	*	3.40677	3.86871	1.97626	1.89246	0.00152141	0.0351043
6	41715144	41715608	465	*	3.86025	4.3394	2.31849	2.02091	0.00254806	0.0456904
6	35699610	35700158	549	*	4.75271	5.23589	3.1834	2.05249	0.000122675	0.00778237
6	35690158	35690687	530	*	5.68143	6.17469	4.04046	2.13423	0.00177108	0.0383286
6	45795708	45796110	403	*	3.36199	3.86098	1.67834	2.18263	0.00936853	0.0930331
6	169234908	169235308	401	*	3.42063	3.92568	1.69026	2.23542	0.00330298	0.0529849
6	137368196	137368560	365	*	3.49756	4.01139	1.69645	2.31494	0.0104176	0.0981697
6	14598593	14598960	368	*	3.49567	4.01998	1.60453	2.41545	0.00522403	0.0674313
7	79907338	79907789	452	*	3.11072	1.30715	4.24114	-2.93399	2.30707e-06	0.00103423
7	29270389	29270789	401	*	3.62593	2.15703	4.67177	-2.51474	1.16107e-06	0.000728685
7	81120839	81121239	401	*	3.25461	1.8678	4.27561	-2.40781	1.01706e-05	0.00202488
7	146396089	146396439	351	*	3.23262	2.06908	4.1757	-2.10662	2.66978e-05	0.00403142
7	84888389	84888739	351	*	3.25097	2.12543	4.17908	-2.05365	0.000304479	0.0124836
7	52264989	52265289	301	*	3.07352	1.98086	3.98822	-2.00737	0.0019897	0.0405989
7	40279239	40279839	601	*	4.34998	3.38047	5.21037	-1.8299	0.000896408	0.0253417
7	14801089	14801311	223	*	2.51337	1.57863	3.35716	-1.77853	0.0101925	0.0967838
7	23799639	23800039	401	*	3.4677	2.55012	4.30309	-1.75297	0.00127713	0.0328495
7	16872989	16873439	451	*	4.18759	3.2973	5.0093	-1.712	0.000505195	0.0170463
7	136856739	136857289	551	*	4.06627	3.17871	4.88659	-1.70787	0.000367946	0.0137454
7	89005639	89006089	451	*	3.4308	2.55838	4.24332	-1.68494	0.000714796	0.0222082
7	11489889	11490388	500	*	4.32579	3.51298	5.10642	-1.59344	0.00102139	0.0279062
7	27386389	27387039	651	*	4.46985	3.69595	5.22853	-1.53259	0.000166623	0.00917304
7	155440439	155440839	401	*	3.98099	3.22603	4.72864	-1.50262	0.00197447	0.0405989
7	39702889	39703239	351	*	3.30913	2.60761	4.0244	-1.41678	0.00639539	0.0755891
7	89856539	89857138	600	*	4.54229	3.88527	5.22907	-1.34379	0.00971117	0.0952302
7	125124739	125125271	533	*	4.36694	3.7242	5.04428	-1.32008	0.00683001	0.0770955
7	82896322	82896982	661	*	4.67894	4.07584	5.32918	-1.25334	0.00257233	0.0458635
7	17884439	17884889	451	*	3.74548	3.19889	4.35487	-1.15598	0.00739682	0.0800387
7	6307939	6308439	501	*	4.24722	3.71244	4.84772	-1.13528	0.00840833	0.0862266
7	107510789	107511289	501	*	3.73621	4.10444	2.77995	1.32449	0.00668011	0.0762261
7	123048039	123048589	551	*	3.72893	4.20963	2.17665	2.03298	0.000212645	0.0104262
7	69326236	69326589	354	*	3.93467	4.5347	1.10246	3.43224	2.80524e-05	0.00403142
8	128034621	128035221	601	*	4.92803	2.63427	6.14636	-3.51209	5.44353e-06	0.00153136
8	75448821	75449371	551	*	4.43287	2.30906	5.6246	-3.31554	4.75223e-05	0.00514224
8	128113721	128114371	651	*	5.22872	3.17768	6.40791	-3.23023	1.96513e-06	0.00102776
8	75651371	75651821	451	*	3.7151	1.71096	4.8858	-3.17484	3.36259e-06	0.00131898
8	75685021	75685621	601	*	5.68379	3.76397	6.83837	-3.07439	5.42725e-05	0.0056769
8	75646869	75648071	1203	*	5.86479	3.96174	7.01603	-3.05429	2.26516e-08	7.10808e-05
8	128074621	128075119	499	*	4.40288	2.5269	5.54862	-3.02172	8.12953e-07	0.000728685
8	75483284	75483719	436	*	4.59032	2.8118	5.71523	-2.90343	0.000276022	0.012196
8	102591269	102591871	603	*	5.43348	3.70169	6.54777	-2.84608	6.22417e-06	0.00153136
8	128531374	128531885	512	*	4.95614	3.25811	6.06249	-2.80437	4.39661e-05	0.00514224
8	128089221	128089784	564	*	4.84536	3.1674	5.94687	-2.77947	0.00288188	0.0491486
8	75481721	75482321	601	*	5.26078	3.63829	6.3485	-2.71022	3.63963e-05	0.00496573
8	102595684	102596421	738	*	5.85889	4.27885	6.93559	-2.65674	6.60484e-05	0.00609588
8	128505921	128506521	601	*	5.31352	3.76371	6.38213	-2.61843	1.03244e-05	0.00202488
8	128105769	128106169	401	*	3.30978	1.76914	4.37588	-2.60675	0.000182276	0.0096946
8	75089721	75090321	601	*	6.0354	4.51427	7.09613	-2.58186	0.00112669	0.0299623
8	102619821	102620234	414	*	4.33495	2.84407	5.38714	-2.54307	9.35683e-07	0.000728685
8	128030621	128031334	714	*	5.90582	4.42171	6.95606	-2.53435	1.25236e-05	0.00231171
8	74519121	74519621	501	*	4.09593	2.61497	5.14527	-2.5303	8.86506e-05	0.00721703
8	66412886	66413371	486	*	4.10651	2.63339	5.15358	-2.5202	2.45902e-07	0.00038582
8	75828871	75829421	551	*	4.40301	2.95157	5.44372	-2.49215	0.000243181	0.0115621
8	75400621	75401221	601	*	4.74427	3.29874	5.78322	-2.48448	0.000148471	0.00879062
8	67626121	67626819	699	*	5.57364	4.12909	6.61231	-2.48322	0.000334749	0.0132967
8	75667471	75668071	601	*	5.10379	3.72854	6.12113	-2.39259	0.000137268	0.00844601
8	54661321	54661669	349	*	3.33371	1.97381	4.34615	-2.37234	2.45125e-05	0.00403142
8	71971271	71971921	651	*	5.44339	4.09985	6.45053	-2.35068	0.00171591	0.0379193
8	128342521	128343121	601	*	5.19389	3.86785	6.19525	-2.3274	0.00039231	0.0144832
8	75330619	75330984	366	*	3.14578	1.85124	4.13653	-2.28529	0.00150253	0.0349256
8	128255821	128256371	551	*	4.63043	3.39323	5.60104	-2.20782	0.000753157	0.0229457
8	75488521	75489121	601	*	6.65603	5.42884	7.62301	-2.19417	0.00224663	0.0419639
8	75318234	75318921	688	*	5.43382	4.23673	6.38968	-2.15294	0.00058396	0.0189322
8	81491669	81492321	653	*	4.62075	3.42432	5.57636	-2.15204	8.77707e-05	0.00721703
8	129165121	129165721	601	*	5.20328	4.01007	6.15769	-2.14762	0.0033122	0.0529849
8	81464271	81464919	649	*	4.6265	3.44439	5.57671	-2.13232	0.000360757	0.0136392
8	75193021	75193571	551	*	5.30396	4.12194	6.25414	-2.1322	0.00073958	0.022753
8	128519619	128520221	603	*	5.23411	4.05255	6.18411	-2.13156	0.00173964	0.0381746
8	58904521	58905021	501	*	4.29028	3.11333	5.23853	-2.1252	0.000115195	0.00778237
8	128103571	128104521	951	*	5.32692	4.15376	6.27371	-2.11995	0.00178709	0.0384102
8	71863421	71864021	601	*	4.82184	3.65096	5.76776	-2.1168	0.00162578	0.0367028
8	82277334	82277769	436	*	3.7991	2.66666	4.72998	-2.06331	0.000171607	0.00928451
8	62646934	62647269	336	*	3.23209	2.12117	4.15429	-2.03312	0.000940239	0.0263435
8	102372971	102373521	551	*	5.09144	3.98141	6.01328	-2.03187	0.00733058	0.0795964
8	102419421	102420021	601	*	5.49878	4.39428	6.41836	-2.02408	0.000274353	0.012196
8	29614275	29614734	460	*	3.55753	2.45883	4.47472	-2.01589	0.000279018	0.012196
8	134228669	134229271	603	*	5.00682	3.93478	5.91288	-1.97809	0.00238603	0.0435311
8	134309769	134310321	553	*	4.31277	3.25012	5.21484	-1.96472	0.000198339	0.0100385
8	79621019	79621448	430	*	3.69392	2.64343	4.59076	-1.94733	0.00358669	0.0550891
8	75627621	75628271	651	*	5.46755	4.42973	6.35888	-1.92916	0.00359887	0.0550891
8	126285319	126285871	553	*	4.2915	3.29514	5.16432	-1.86918	0.000258587	0.011933
8	62695321	62695819	499	*	4.57142	3.58065	5.44168	-1.86103	0.000104281	0.00778237
8	102507321	102507877	557	*	5.15592	4.20167	6.0091	-1.80742	0.00611572	0.0743842
8	136653372	136653819	448	*	3.91979	3.01912	4.74675	-1.72763	0.000153272	0.00890678
8	70676269	70676769	501	*	3.87482	2.98493	4.69631	-1.71139	0.00211728	0.0412673
8	58767721	58768321	601	*	4.72521	3.8569	5.5356	-1.67869	0.00229085	0.0425366
8	133932621	133932984	364	*	3.42118	2.55424	4.23086	-1.67662	0.0029242	0.0495948
8	128413171	128413721	551	*	4.80884	3.9784	5.59911	-1.62071	0.00698512	0.077728
8	82556031	82556669	639	*	4.53298	3.70952	5.31945	-1.60993	0.00231923	0.0428102
8	80819071	80819521	451	*	4.37043	3.54738	5.15668	-1.6093	0.0058676	0.0730656
8	62602370	62602936	567	*	4.72618	3.93939	5.49223	-1.55284	0.0014447	0.0344964
8	120994969	120995421	453	*	3.92709	3.21866	4.64666	-1.42801	0.00350077	0.0546825
8	62718119	62718493	375	*	3.71285	3.06896	4.39095	-1.32199	0.00632052	0.0755891
8	59575069	59575721	653	*	5.07843	4.47186	5.7311	-1.25924	0.00648847	0.0762261
8	69766619	69767069	451	*	4.0683	3.46764	4.71684	-1.2492	0.00851352	0.087021
8	87429219	87429584	366	*	3.79438	4.18448	2.74304	1.44144	0.00633676	0.0755891
8	23537969	23538384	416	*	3.42486	3.87642	2.05704	1.81938	0.00812226	0.0843962
8	19622877	19623284	408	*	3.66604	4.20642	1.62357	2.58285	0.000499204	0.0170272
9	83644959	83645284	326	*	3.02716	1.75501	4.01017	-2.25517	0.000119664	0.00778237
9	79771809	79772209	401	*	3.65848	2.78567	4.47122	-1.68555	0.00020571	0.0102463
9	106028273	106028759	487	*	4.03669	3.20445	4.82794	-1.62348	0.00584953	0.0730656
9	25465059	25465434	376	*	3.04814	2.24036	3.82598	-1.58562	0.00689581	0.0772823
9	111864159	111864585	427	*	3.32675	2.54827	4.08805	-1.53978	0.00495021	0.0655433
9	88206259	88206759	501	*	3.41544	2.72478	4.1239	-1.39912	0.0106682	0.0988219
9	84332509	84333071	563	*	4.40285	3.82846	5.03268	-1.20422	0.00934499	0.0930331
9	36099659	36100159	501	*	4.32888	4.66358	3.50473	1.15884	0.0103246	0.0975858
9	99366068	99366559	492	*	4.69888	5.07279	3.71863	1.35416	0.0105471	0.0985021
9	73034809	73035209	401	*	3.99219	4.37267	2.98365	1.38902	0.00765897	0.0811954
9	98835759	98836184	426	*	4.11593	4.49644	3.10725	1.38919	0.00960039	0.0944389
9	33878659	33879059	401	*	3.69946	4.11909	2.50635	1.61274	0.00469799	0.0627332
9	33431384	33431821	438	*	3.77223	4.29428	1.90097	2.39331	9.86874e-05	0.0075532
9	111552034	111552434	401	*	4.06181	4.60124	2.02874	2.5725	0.000297796	0.0124836
10	122012673	122013239	567	*	3.85403	3.18606	4.54796	-1.3619	0.00392121	0.0574989
10	80241565	80242139	575	*	4.45109	3.84397	5.10414	-1.26017	0.00706707	0.0783621
10	35979344	35979889	546	*	4.34622	3.80471	4.9518	-1.14709	0.0101445	0.0967838
10	79257938	79258339	402	*	4.61901	5.02555	3.49087	1.53467	0.00204335	0.0405989
10	101571938	101572339	402	*	3.63621	4.06324	2.40478	1.65846	0.00796902	0.083356
10	1362939	1363438	500	*	4.03338	4.4624	2.79148	1.67092	0.00350935	0.0546825
10	62147239	62147739	501	*	4.10189	4.53752	2.82437	1.71315	0.000618942	0.0196186
10	12573338	12573789	452	*	3.28569	3.72972	1.96136	1.76836	0.00654881	0.0762261
10	113417373	113417788	416	*	3.62562	4.07214	2.2871	1.78504	0.00503395	0.0660943
10	90248938	90249389	452	*	3.39331	3.87603	1.82719	2.04884	0.000547703	0.018284
10	16586073	16586539	467	*	3.45772	3.94134	1.88528	2.05607	0.00176709	0.0383286
10	113150238	113150689	452	*	3.18228	3.69816	1.36394	2.33422	0.00161566	0.0367028
10	122836238	122836638	401	*	3.43603	3.99027	1.24721	2.74307	6.00267e-05	0.00599164
11	111008526	111008998	473	*	4.43489	3.39453	5.32733	-1.93281	4.95369e-06	0.00153136
11	10108668	10109130	463	*	3.84842	2.88502	4.70594	-1.82092	0.0020786	0.0410229
11	99950168	99950468	301	*	2.89011	2.02668	3.69795	-1.67127	0.00202571	0.0405989
11	83817647	83818031	385	*	3.40869	2.54869	4.21474	-1.66605	0.00105737	0.0283592
11	94571100	94571693	594	*	4.37809	3.52352	5.18128	-1.65775	0.00143869	0.0344964
11	84669318	84669718	401	*	2.99683	2.28725	3.71711	-1.42986	0.00751341	0.0804679
11	111176038	111176684	647	*	4.99098	4.42958	5.61135	-1.18177	0.00406808	0.0579929
11	86716318	86716897	580	*	4.34179	3.8453	4.91254	-1.06724	0.00948917	0.0939338
11	129895218	129895696	479	*	4.92643	5.24898	4.14663	1.10235	0.00572549	0.0724459
11	68873568	68874197	630	*	4.65173	5.03633	3.62506	1.41127	0.00661086	0.0762261
11	130508547	130508968	422	*	3.8476	4.2346	2.81025	1.42435	0.00991997	0.0962797
11	26868897	26869397	501	*	4.4542	4.85476	3.35453	1.50024	0.00576955	0.0727102
11	114000668	114001118	451	*	4.29951	4.70669	3.16828	1.5384	0.00525358	0.0674313
11	35929547	35930047	501	*	4.69148	5.11289	3.48924	1.62365	0.00560361	0.0714801
11	44230518	44230968	451	*	4.14892	4.5718	2.9391	1.6327	0.00142073	0.0344964
11	12091918	12092310	393	*	3.86683	4.32469	2.46139	1.8633	0.00982672	0.0957648
11	57270397	57270818	422	*	4.77295	5.24538	3.27582	1.96956	0.000498406	0.0170272
12	94207795	94208302	508	*	5.80679	6.13815	4.99496	1.14319	0.00341242	0.0538099
12	52520190	52520850	661	*	6.53325	6.88901	5.62791	1.2611	0.00362617	0.0552375
12	65961650	65962100	451	*	4.23755	4.62416	3.2019	1.42227	0.00463609	0.0624379
12	111505302	111505752	451	*	5.33273	5.73465	4.22662	1.50803	0.00601908	0.0734937
12	123172800	123173200	401	*	3.39185	3.81989	2.15512	1.66477	0.00237699	0.0435311
12	123882950	123883302	353	*	3.26118	3.75656	1.60453	2.15203	0.00435754	0.0594521
13	63296059	63296470	412	*	3.57818	2.42414	4.51757	-2.09343	4.51322e-05	0.00514224
13	95780306	95780720	415	*	3.47353	2.54576	4.31393	-1.76817	0.00103586	0.0280217
13	94775809	94776306	498	*	3.95881	3.25715	4.67417	-1.41702	0.00692317	0.0773129
13	109609656	109610109	454	*	3.71175	4.13906	2.47882	1.66024	0.00418693	0.0590525
13	45423409	45423919	511	*	4.51565	4.95448	3.22047	1.73401	0.00902643	0.090785
13	24776305	24776763	459	*	5.16129	5.63801	3.63585	2.00215	4.59334e-05	0.00514224
13	45444606	45445013	408	*	4.39341	4.89573	2.68431	2.21141	0.00132234	0.0334639
13	111490159	111490509	351	*	3.59271	4.1394	1.48568	2.65372	0.000306014	0.0124836
14	38712920	38713499	580	*	3.93595	3.04558	4.75769	-1.71211	0.0042999	0.0591802
14	30365584	30366095	512	*	3.67052	2.78381	4.49039	-1.70658	0.00375	0.0560889
14	37887045	37887547	503	*	3.81788	3.048	4.57423	-1.52623	0.00279364	0.0484334
14	60436045	60436447	403	*	3.60778	2.96175	4.28731	-1.32555	0.00780052	0.0820719
15	30145571	30146174	604	*	4.23374	3.44055	5.00341	-1.56286	9.26248e-05	0.00726641
15	71287771	71288271	501	*	3.70126	3.00994	4.41014	-1.4002	0.00404751	0.0579929
15	101434071	101434524	454	*	3.5788	3.9513	2.60453	1.34678	0.0101281	0.0967838
15	55549421	55549874	454	*	4.27962	4.67365	3.21038	1.46326	0.00422852	0.0590525
15	63345321	63345774	454	*	5.10495	5.51111	3.97861	1.5325	0.00034186	0.0134095
15	55548021	55548525	505	*	3.70936	4.13223	2.49959	1.63264	0.00270437	0.0474095
15	68209871	68210274	404	*	2.98298	3.47321	1.36394	2.10927	0.00260781	0.0462333
16	22731111	22731665	555	*	4.13889	3.54971	4.77933	-1.22962	0.00726324	0.079139
16	10614311	10614761	451	*	5.06388	5.42076	4.15406	1.26669	0.00618153	0.0748733
16	16134884	16135461	578	*	4.7252	5.10594	3.7155	1.39044	0.00424095	0.0590525
16	52754884	52755365	482	*	4.20678	4.60501	3.11808	1.48693	0.00514362	0.0669885
16	85383065	85383511	447	*	4.02642	4.43193	2.90326	1.52867	0.00580453	0.0728585
16	66550615	66551111	497	*	3.68957	4.10125	2.53631	1.56495	0.00749429	0.0804679
16	61493811	61494365	555	*	3.62027	4.03725	2.44059	1.59666	0.0060093	0.0734937
16	85355284	85355865	582	*	4.6082	5.05787	3.25141	1.80646	0.00601747	0.0734937
16	72222311	72222761	451	*	4.20795	4.66038	2.83498	1.82541	0.00383438	0.0564896
16	88110884	88111361	478	*	4.70363	5.17641	3.2042	1.97221	0.000124002	0.00778237
17	47468388	47468866	479	*	4.06613	4.45364	3.0265	1.42714	0.0033229	0.0529849
17	80091948	80092388	441	*	4.15708	4.57428	2.97626	1.59803	0.00957354	0.0944389
17	80071788	80072249	462	*	4.72553	5.15741	3.46832	1.68909	0.00220795	0.0419639
17	71856649	71857116	468	*	3.72344	4.19007	2.26361	1.92646	0.00196188	0.0405989
17	53808149	53808616	468	*	4.23068	4.74448	2.42981	2.31467	0.000186853	0.00977241
17	198364	198716	353	*	3.85835	4.40091	1.79395	2.60696	0.000868994	0.0252491
18	33676916	33677416	501	*	3.83536	3.05002	4.6006	-1.55058	0.000613208	0.0196186
18	56720516	56721068	553	*	4.59157	4.02384	5.21656	-1.19273	0.00667347	0.0762261
18	8342316	8342715	400	*	3.63645	4.03991	2.52304	1.51687	0.00999489	0.0965045
18	21405965	21406366	402	*	4.16271	4.63273	2.6812	1.95153	0.00321221	0.0529849
18	43362616	43363016	401	*	3.55205	4.04456	1.9165	2.12806	0.00191547	0.0403405
18	45110815	45111266	452	*	3.18605	3.68901	1.47193	2.21708	0.000299546	0.0124836
19	3336617	3337219	603	*	5.1287	5.46458	4.30013	1.16446	0.00652417	0.0762261
19	49322719	49323219	501	*	4.69986	5.08156	3.68596	1.3956	0.00722958	0.079139
19	34962895	34963519	625	*	3.95475	4.39233	2.66651	1.72581	0.00146208	0.0344964
19	46804069	46804519	451	*	4.47838	4.94937	2.99063	1.95874	0.00216902	0.041757
19	3429667	3430126	460	*	4.58056	5.0667	2.99063	2.07606	0.000279833	0.012196
19	52422767	52423295	529	*	3.87295	4.36581	2.23487	2.13094	0.000834506	0.0248188
19	15705919	15706319	401	*	3.63519	4.13089	1.97626	2.15463	0.000400052	0.0145973
20	39097410	39097860	451	*	4.07417	3.4135	4.76334	-1.34985	0.00328959	0.0529849
20	52482660	52483060	401	*	4.06281	3.53684	4.65658	-1.11973	0.00662683	0.0762261
20	21974810	21975210	401	*	3.94627	3.43992	4.52481	-1.08489	0.0101449	0.0967838
20	30300360	30300781	422	*	4.42498	4.84274	3.24136	1.60138	0.0031128	0.0516824
20	36737560	36737910	351	*	4.4437	4.90383	3.0244	1.87943	0.000359351	0.0136392
21	26109691	26110154	464	*	4.29747	3.68341	4.95533	-1.27192	0.00122307	0.0317189
21	17452193	17452891	699	*	4.51613	4.04294	5.06807	-1.02513	0.00863455	0.0872112
21	31952441	31952854	414	*	4.0491	4.42147	3.07539	1.34608	0.00491665	0.0653748
21	37009741	37010141	401	*	3.33827	3.82757	1.72595	2.10162	0.00592842	0.0734937
22	32440929	32441440	512	*	3.87372	3.29535	4.50642	-1.21107	0.0083419	0.0861082
22	50342729	50343329	601	*	4.68551	5.07078	3.65585	1.41493	0.00425298	0.0590525
22	29214440	29214899	460	*	4.03513	4.44452	2.89314	1.55137	0.00373236	0.0560889
22	35417079	35417490	412	*	3.279	3.78682	1.52672	2.26009	0.000846275	0.0248188
X	66121834	66122395	562	*	3.88818	2.98484	4.71648	-1.73164	0.000306322	0.0124836
X	9070967	9071434	468	*	3.75288	2.88041	4.56543	-1.68502	0.000323094	0.0129983
X	113037334	113037745	412	*	2.96016	2.14288	3.74325	-1.60037	0.00427737	0.0591295
X	11385884	11386595	712	*	4.05816	3.38692	4.7542	-1.36729	0.00352003	0.0546825
X	43566969	43567545	577	*	4.62609	3.97786	5.30708	-1.32922	0.00223795	0.0419639
X	18028284	18028717	434	*	3.63996	3.05051	4.28059	-1.23008	0.00717517	0.079139
X	65051067	65051495	429	*	2.99664	3.53327	0.990998	2.54227	0.00222471	0.0419639
X	109912795	109913267	473	*	3.23009	3.79128	0.961361	2.82992	8.96954e-05	0.00721703
