# Supplementary material for: Androgen receptor profiling predicts prostate cancer outcome
Source: EMBO Mol Med. 2015 Sep 27;7(11):1450–64. doi: 10.15252/emmm.201505424 (PMC4644377; doi:10.15252/emmm.201505424)
Supplement: Supplementary file 5 [file emmm0007-1450-sd5.zip]

Archive with 2 entries (2 files):
- EMM-2015-05424-V2_TableEV3.xlsx
- README_EV3.txt
