# Supplementary material for: Androgen receptor profiling predicts prostate cancer outcome
Source: EMBO Mol Med. 2015 Sep 27;7(11):1450–64. doi: 10.15252/emmm.201505424 (PMC4644377; doi:10.15252/emmm.201505424)
Supplement: Supplementary file 5 [file emmm0007-1450-sd5.zip › EMM-2015-05424-V2_TableEV3.xlsx]

## Sheet: Sheet1
Table EV3: Motifs found enriched in ChIP-seq peaks
Motifs found in ChIP-seq peaks present in at least 3 tumors											Motifs found in ChIP-seq peaks enriched in primary tumors											Motifs found in ChIP-seq peaks enriched in primary tumors
clusters	collapsed_id	factor	DNA binding domain	hits	cutoff	zscore	-10*log(p-value)	similarity to top	mean_position		clusters	collapsed_id	factor	DNA binding domain	hits	cutoff	zscore	-10*log(p-value)	similarity to top	mean_position		clusters	collapsed_id	factor	DNA binding domain	hits	cutoff	zscore	-10*log(p-value)	similarity to top	mean_position
1	MC00465	NR3C1	Hormone-nuclear Receptor Family	2265	4.373	-52.447	690.776		-0.238		1	MC00468	AR	Hormone-nuclear Receptor Family	128	4.091	-13.444	690.776		-0.297		1	MC00396	Nr3c1	Hormone-nuclear Receptor Family	130	3.75	-9.024	438.466		-0.208
	MC00396	Nr3c1	Hormone-nuclear Receptor Family	2252	4.125	-52.082	690.776	0.985	-0.237			MC00170	PGR	Hormone-nuclear Receptor Family	133	3.714	-13.124	690.776	0.861	-0.285			MC00465	NR3C1	Hormone-nuclear Receptor Family	122	4.63	-8.478	390.084	0.97	-0.204
	MC00468	AR	Hormone-nuclear Receptor Family	2027	5.046	-49.951	690.776	0.982	-0.24			MS00662	NR3C2	Hormone-nuclear Receptor Family	102	2.397	-12.782	690.776	0.961	-0.319			MC00468	AR	Hormone-nuclear Receptor Family	98	5.333	-7.034	276.251	0.982	-0.196
	MS00662	NR3C2	Hormone-nuclear Receptor Family	2116	1.576	-47.734	690.776	0.962	-0.225			MC00465	NR3C1	Hormone-nuclear Receptor Family	136	2.284	-12.755	690.776	0.985	-0.275			MS00662	NR3C2	Hormone-nuclear Receptor Family	27	5.242	-6.957	270.774	0.951	-0.372
	MC00170	PGR	Hormone-nuclear Receptor Family	2383	4.694	-47.534	690.776	0.861	-0.211			MC00396	Nr3c1	Hormone-nuclear Receptor Family	137	2.13	-12.726	690.776	0.993	-0.273			MC00170	PGR	Hormone-nuclear Receptor Family	121	4.861	-5.258	164.371	0.836	-0.14
2	MC00250	Nkx3-1	Homeodomain Family	3088	3.448	-38.644	690.776		-0.151		2	MC00217	FOXA2	Forkhead Domain Family	116	4.349	-4.792	140.081		-0.134		2	MC00250	Nkx3-1	Homeodomain Family	194	3.489	-8.181	364.971		-0.157
	MC00416	Rbfox2	Forkhead Domain Family	2756	4.473	-38.63	690.776	0.965	-0.16			MC00104	Foxa1	Forkhead Domain Family	131	3.296	-4.36	119.411	0.969	-0.117			MC00416	Rbfox2	Forkhead Domain Family	157	5.114	-7.874	339.991	0.961	-0.169
	MC00104	Foxa1	Forkhead Domain Family	2941	3.616	-38.55	690.776	0.954	-0.155			MC00311	FOXA1	Forkhead Domain Family	100	4.998	-3.482	82.988	0.99	-0.115			MC00217	FOXA2	Forkhead Domain Family	198	1.514	-7.679	324.576	0.965	-0.147
	MC00105	Foxa2	Forkhead Domain Family	2536	5.03	-38.387	690.776	0.963	-0.166			MC00250	Nkx3-1	Homeodomain Family	138	3.59	-3.146	70.987	0.964	-0.092			MS00354	FOXC2	Forkhead Domain Family	190	4.406	-7.673	324.117	0.958	-0.15
	MC00217	FOXA2	Forkhead Domain Family	2745	4.158	-36.727	690.776	0.97	-0.153		3	M00088	IKZF1	BetaBetaAlpha-zinc finger Family	69	4.576	-4.33	118.061		-0.16			MC00105	Foxa2	Forkhead Domain Family	159	5.003	-7.637	321.297	0.954	-0.164
	MC00311	FOXA1	Forkhead Domain Family	2200	5.18	-36.669	690.776	0.955	-0.172		4	MC00125	Rest	BetaBetaAlpha-zinc finger Family	122	-0.317	-3.652	89.461		-0.107			MC00104	Foxa1	Forkhead Domain Family	167	4.889	-7.232	290.66	0.938	-0.153
	MS00354	FOXC2	Forkhead Domain Family	2908	4.43	-31.322	690.776	0.968	-0.128														MC00311	FOXA1	Forkhead Domain Family	199	0.01	-5.996	207.139	0.952	-0.121
	MS00351	FOXC1	Forkhead Domain Family	2945	3.957	-28.992	690.776	0.942	-0.119														UP00041	Foxj1	Forkhead Domain Family	198	3.851	-5.724	190.761	0.936	-0.117
	UP00041	Foxj1	Forkhead Domain Family	3024	3.631	-26.696	690.776	0.926	-0.108														MS00351	FOXC1	Forkhead Domain Family	188	4.371	-5.411	172.775	0.932	-0.115
	MA0030	FOXF2	Forkhead Domain Family	3015	2.076	-24.414	690.776	0.912	-0.1														MA0030	FOXF2	Forkhead Domain Family	198	2.103	-4.36	119.428	0.9	-0.096
3	MS00393	Foxg1	Forkhead Domain Family	2791	4.711	-33.89	690.776		-0.141													3	MS00425	CDX1	Homeodomain Family	188	4.349	-6.092	213.094		-0.126
	MS00362	FOXI1	Forkhead Domain Family	2277	4.987	-33.851	690.776	0.999	-0.156														MS00488	HOXB13	Homeodomain Family	107	6.068	-5.698	189.234	0.954	-0.159
	MS00372	FOXL1	Forkhead Domain Family	2922	4.339	-33.845	690.776	0.995	-0.137														MS00498	HOXC11	Homeodomain Family	101	6.114	-5.469	176.033	0.976	-0.158
	MS00348	FOXB1	Forkhead Domain Family	1878	5.9	-33.828	690.776	0.928	-0.173														MS00484	HOXA13	Homeodomain Family	136	5.88	-5.352	169.485	0.952	-0.134
	MS00356	FOXD2	Forkhead Domain Family	2861	4.948	-33.615	690.776	0.999	-0.138														MS00510	HOXD13	Homeodomain Family	112	6.251	-5.167	159.438	0.972	-0.144
	MC00501	FOXP1	Forkhead Domain Family	2797	4.91	-33.416	690.776	0.997	-0.139														MS00507	HOXD11	Homeodomain Family	89	6.148	-4.99	150.153	0.968	-0.157
	MS00359	FOXD3	Forkhead Domain Family	2903	4.885	-32.441	690.776	0.988	-0.133														MS00504	HOXC13	Homeodomain Family	109	6.259	-4.866	143.767	0.963	-0.139
	MS00399	Foxk1	Forkhead Domain Family	2754	5.009	-31.681	690.776	0.997	-0.133														MS00494	HOXC10	Homeodomain Family	96	6.283	-4.701	135.572	0.94	-0.145
	MS00387	FOXP3	Forkhead Domain Family	2583	5.448	-30.227	690.776	0.992	-0.132														MC00389	CDX2	Homeodomain Family	149	4.742	-4.425	122.431	0.954	-0.111
	MA0031	FOXD1	Forkhead Domain Family	2804	4.14	-27.446	690.776	0.975	-0.116														UP00207	HOXB9	Homeodomain Family	142	4.631	-4.207	112.573	0.918	-0.11
	MS00378	FOXO3	Forkhead Domain Family	2767	3.751	-26.527	690.776	0.953	-0.113														MS00495	HOXC10	Homeodomain Family	127	5.823	-4.203	112.39	0.982	-0.116
	MS00367	FOXJ3	Forkhead Domain Family	2936	4.318	-18.154	690.776	0.921	-0.078														MS00481	HOXA10	Homeodomain Family	102	6.063	-4.154	110.207	0.981	-0.128
4	M00289	FOXI1	Forkhead Domain Family	2626	4.602	-23.17	690.776		-0.102														MS00515	Hoxa11	Homeodomain Family	139	5.64	-4.114	108.472	0.969	-0.109
	M00809	FOXH1	Forkhead Domain Family	2983	3.056	-20.173	690.776	0.96	-0.085														MS00519	Hoxd13	Homeodomain Family	120	6.098	-4.112	108.4	0.964	-0.118
	M00294	Foxf1a	Forkhead Domain Family	2688	4.134	-19.82	690.776	0.948	-0.088														MC00455	Cdx2	Homeodomain Family	170	4.189	-3.958	101.818	0.966	-0.096
	MA0041	FOXD3	Forkhead Domain Family	2098	5.412	-12.505	690.776	0.927	-0.067														MS00524	Hoxd9	Homeodomain Family	81	6.242	-3.91	99.82	0.953	-0.138
5	MS00388	Foxc1	Forkhead Domain Family	3049	1.407	-19.288	690.776		-0.08														MS00837	HOXD12	Homeodomain Family	173	4.739	-3.345	77.972	0.978	-0.085
	MS00373	FOXL1	Forkhead Domain Family	2775	4.151	-18.739	690.776	0.973	-0.082														UP00213	HOXA9	Homeodomain Family	74	6.275	-3.27	75.272	0.87	-0.127
	MS00349	FOXC1	Forkhead Domain Family	2501	4.44	-14.562	690.776	0.921	-0.069													4	M00289	FOXI1	Forkhead Domain Family	181	4.437	-6.045	210.15		-0.128
6	MS00488	HOXB13	Homeodomain Family	2038	5.267	-15.629	690.776		-0.082														M00294	Foxf1a	Forkhead Domain Family	199	1.641	-5.969	205.453	0.95	-0.121
	MS00484	HOXA13	Homeodomain Family	1515	6.267	-15.247	690.776	0.992	-0.093														M00809	FOXH1	Forkhead Domain Family	197	3.11	-5.116	156.754	0.964	-0.108
	MS00510	HOXD13	Homeodomain Family	1585	6.027	-14.824	690.776	0.99	-0.089														MA0041	FOXD3	Forkhead Domain Family	162	4.568	-3.872	98.258	0.945	-0.097
	MS00519	Hoxd13	Homeodomain Family	2321	5.154	-14.417	690.776	0.992	-0.071													5	MS00372	FOXL1	Forkhead Domain Family	188	5.073	-5.701	189.413		-0.12
	MS00504	HOXC13	Homeodomain Family	1571	6.142	-14.081	690.776	0.997	-0.085														MS00378	FOXO3	Forkhead Domain Family	187	3.387	-5.508	178.223	0.944	-0.117
	MS00425	CDX1	Homeodomain Family	2073	5.64	-13.65	690.776	0.948	-0.072														MS00387	FOXP3	Forkhead Domain Family	146	5.664	-5.352	169.495	0.986	-0.129
	MS00494	HOXC10	Homeodomain Family	1726	6.044	-13.07	690.776	0.971	-0.076														MS00356	FOXD2	Forkhead Domain Family	197	4.614	-5.018	151.584	0.99	-0.106
	MC00389	CDX2	Homeodomain Family	1429	5.843	-12.983	690.776	0.883	-0.084														MS00393	Foxg1	Forkhead Domain Family	182	4.769	-5	150.667	0.992	-0.11
	MS00495	HOXC10	Homeodomain Family	2128	5.519	-10.21	553.723	0.945	-0.056														MS00348	FOXB1	Forkhead Domain Family	128	5.918	-4.828	141.89	0.915	-0.128
	MS00502	HOXC12	Homeodomain Family	2087	5.285	-9.599	492.6	0.919	-0.054														MS00399	Foxk1	Forkhead Domain Family	177	5.009	-4.618	131.521	0.992	-0.105
	MS00515	Hoxa11	Homeodomain Family	1136	6.403	-9.487	481.804	0.947	-0.072														MC00501	FOXP1	Forkhead Domain Family	53	7.021	-4.606	130.982	0.987	-0.191
	MS00498	HOXC11	Homeodomain Family	1873	5.759	-9.34	467.816	0.931	-0.055														MS00362	FOXI1	Forkhead Domain Family	103	6.311	-4.489	125.412	0.987	-0.135
	MS00481	HOXA10	Homeodomain Family	2519	4.93	-9.327	466.632	0.936	-0.048														MA0031	FOXD1	Forkhead Domain Family	57	7.071	-3.895	99.206	0.961	-0.163
	MS00518	Hoxc10	Homeodomain Family	2222	5.184	-8.969	433.434	0.949	-0.049														MS00359	FOXD3	Forkhead Domain Family	92	6.775	-3.823	96.257	0.977	-0.127
	MC00455	Cdx2	Homeodomain Family	2067	4.787	-8.545	395.832	0.884	-0.049														MS00367	FOXJ3	Forkhead Domain Family	170	5.001	-3.268	75.209	0.92	-0.085
	MS00524	Hoxd9	Homeodomain Family	2781	4.339	-8.536	395.061	0.919	-0.042													6	MS00388	Foxc1	Forkhead Domain Family	196	2.332	-5.594	183.15		-0.116
	MS00507	HOXD11	Homeodomain Family	1184	6.331	-8.428	385.824	0.899	-0.064														MS00349	FOXC1	Forkhead Domain Family	195	2.695	-5.568	181.694	0.93	-0.115
	UP00207	HOXB9	Homeodomain Family	1265	5.762	-7.719	327.666	0.875	-0.058														MS00373	FOXL1	Forkhead Domain Family	196	3.614	-4.232	113.654	0.974	-0.094
	MS00837	HOXD12	Homeodomain Family	2416	4.913	-7.294	295.25	0.892	-0.04													7	MS00358	FOXD3	Forkhead Domain Family	35	7.622	-4.666	133.849		-0.237
7	MA0161	NFIC	Nuclear Factor I-CCAAT-binding Transcription Factor (NFI-CTF) Family	2576	5.186	-15.271	690.776		-0.071														MS00355	FOXD2	Forkhead Domain Family	42	7.604	-4.142	109.7	0.994	-0.198
	MS00820	NFIA	Nuclear Factor I-CCAAT-binding Transcription Factor (NFI-CTF) Family	1455	6.171	-13.353	690.776	0.974	-0.085													8	MS00369	FOXJ3	Forkhead Domain Family	66	3.713	-3.87	98.168		-0.151
	MS00822	NFIX	Nuclear Factor I-CCAAT-binding Transcription Factor (NFI-CTF) Family	2651	4.899	-11.473	690.776	0.987	-0.055													9	MA0040	Foxq1	Forkhead Domain Family	196	2.358	-3.61	87.862		-0.085
8	MS00520	Hoxd13	Homeodomain Family	2194	4.856	-14.089	690.776		-0.072													10	MS00360	FOXG1	Forkhead Domain Family	150	-2.579	-3.472	82.62		-0.094
	MS00525	Hoxd9	Homeodomain Family	2923	3.828	-13.144	690.776	0.951	-0.059													11	MS00730	ZNF435	BetaBetaAlpha-zinc finger Family	90	-1.234	-3.463	82.267		-0.12
	MS00511	HOXD13	Homeodomain Family	1421	4.527	-12.57	690.776	0.972	-0.082													12	MC00402	Hoxc9	Homeodomain Family	151	4.53	-3.204	72.958		-0.089
	MS00489	HOXB13	Homeodomain Family	1007	5.654	-12.194	690.776	0.976	-0.095
	MS00505	HOXC13	Homeodomain Family	723	6.103	-11.497	690.776	0.972	-0.107
	MS00485	HOXA13	Homeodomain Family	930	5.688	-11.413	684.864	0.958	-0.093
	MS00480	HOXA10	Homeodomain Family	1955	4.778	-8.489	391.039	0.932	-0.05
	MS00836	HOXD12	Homeodomain Family	1790	4.709	-8.43	385.951	0.929	-0.052
	MS00514	Hoxa11	Homeodomain Family	1214	5.502	-8.14	361.625	0.924	-0.062
	MS00496	HOXC10	Homeodomain Family	710	6.786	-7.928	344.336	0.943	-0.079
	MS00506	HOXD11	Homeodomain Family	1910	4.612	-7.83	336.506	0.937	-0.048
	MS00503	HOXC12	Homeodomain Family	1571	4.009	-7.429	305.365	0.927	-0.051
	MS00517	Hoxc10	Homeodomain Family	1249	5.777	-7.368	300.765	0.939	-0.056
	MS00497	HOXC11	Homeodomain Family	1068	6.015	-6.788	258.958	0.929	-0.057
	UP00117	Hoxd11	Homeodomain Family	1325	4.108	-6.386	231.872	0.857	-0.049
	UP00177	Hoxd12	Homeodomain Family	851	4.851	-6.109	214.116	0.873	-0.059
9	MA0442	SOX10	High Mobility Group (Box) Family	3105	4.053	-13.981	690.776		-0.06
10	MS00611	Rhox11	Homeodomain Family	2443	4.758	-11.422	685.91		-0.057
	UP00193	Rhox11	Homeodomain Family	1303	4.796	-4.395	121.032	0.915	-0.038
11	MS00360	FOXG1	Forkhead Domain Family	2190	-2.551	-11.402	683.611		-0.06
12	MA0040	Foxq1	Forkhead Domain Family	1975	4.959	-11.356	678.303		-0.063
13	MS00369	FOXJ3	Forkhead Domain Family	3128	-3.919	-11.028	641.309		-0.049
14	MC00118	GATA2	GATA Domain Family	1014	6.589	-10.863	623.184		-0.086
	MC00327	Gata1	GATA Domain Family	1450	5.821	-10.288	561.816	0.99	-0.068
	MC00514	Cbfa2t2	Runt Domain Family	1305	6.28	-9.758	508.177	0.988	-0.069
	MC00325	Gata2	GATA Domain Family	1176	6.483	-9.596	492.286	0.988	-0.072
	MC00505	POLR2B	DNA Polymerase-Beta Family	494	7.223	-9.357	469.415	0.965	-0.109
	MC00120	GATA1	GATA Domain Family	1340	5.475	-9.306	464.577	0.971	-0.065
	MC00324	Gata4	GATA Domain Family	1191	6.566	-9.114	446.746	0.989	-0.068
	MC00504	Scx	Helix-Loop-Helix Family	838	6.605	-8.648	404.875	0.986	-0.078
	MC00326	Gata3	GATA Domain Family	1342	6.408	-8.567	397.788	0.988	-0.061
	MC00117	GATA6	GATA Domain Family	648	6.936	-8.54	395.419	0.979	-0.088
	MC00162	LMO2	Homeodomain Family	457	7.393	-8.236	369.583	0.982	-0.102
	MC00119	GATA3	GATA Domain Family	652	7.337	-7.378	301.537	0.986	-0.078
	UP00080	Gata5	GATA Domain Family	1331	5.194	-6.351	229.607	0.885	-0.049
	MC00388	Tal1	Helix-Loop-Helix Family	1360	4.952	-6.015	208.292	0.861	-0.046
	MS00045	GATA5	GATA Domain Family	905	6.645	-5.47	176.101	0.965	-0.053
15	MA0084	SRY	High Mobility Group (Box) Family	3037	3.866	-10.797	615.953		-0.049
	MS00052	SOX9	High Mobility Group (Box) Family	1472	5.877	-4.897	145.349	0.896	-0.038
16	MS00350	FOXC1	Forkhead Domain Family	767	6.637	-10.694	604.774		-0.097
	MS00358	FOXD3	Forkhead Domain Family	658	7.682	-10.302	563.311	0.974	-0.102
	MS00352	FOXC2	Forkhead Domain Family	917	6.451	-9.901	522.378	0.994	-0.083
	MS00355	FOXD2	Forkhead Domain Family	551	8.063	-9.516	484.557	0.967	-0.105
17	MS00115	NFIX	Nuclear Factor I-CCAAT-binding Transcription Factor (NFI-CTF) Family	1128	4.84	-10.669	602.09		-0.08
	MC00475	Nfic	Nuclear Factor I-CCAAT-binding Transcription Factor (NFI-CTF) Family	985	6.57	-8.146	362.088	0.943	-0.069
	MS00114	NFIB	Nuclear Factor I-CCAAT-binding Transcription Factor (NFI-CTF) Family	818	3.9	-8.109	359.069	0.972	-0.075
18	MS00366	FOXJ2	Forkhead Domain Family	2483	3.156	-10.333	566.526		-0.052
	MS00370	FOXJ3	Forkhead Domain Family	2910	1.049	-9.257	460.035	0.984	-0.044
	MS00397	Foxj3	Forkhead Domain Family	3133	-3.053	-5.978	206.012	0.987	-0.03
19	MS00361	FOXG1	Forkhead Domain Family	3137	-3.716	-9.883	520.522		-0.045
	MS00394	Foxj3	Forkhead Domain Family	3137	-3.922	-9.339	467.753	0.935	-0.043
	MS00371	FOXK1	Forkhead Domain Family	3135	-3.612	-9.104	445.823	0.912	-0.042
	MS00398	Foxk1	Forkhead Domain Family	3114	-2.636	-7.647	322.083	0.905	-0.037
	MS00392	Foxg1	Forkhead Domain Family	3136	-1.129	-5.75	192.277	0.891	-0.03
20	MC00129	Fli1	Ets Domain Family	3137	0.328	-9.272	461.439		-0.042
	MS00851	ETS1	Ets Domain Family	2401	3.326	-7.493	310.235	0.977	-0.041
	MS00846	ERF	Ets Domain Family	3062	1.407	-7.269	293.42	0.961	-0.036
	MC00207	ELK4	Ets Domain Family	2738	3.109	-7.203	288.504	0.945	-0.037
	MS00025	FEV	Ets Domain Family	3129	1.139	-6.822	261.299	0.964	-0.033
	MS00016	ETV2	Ets Domain Family	2669	1.996	-6.246	222.831	0.915	-0.034
	MS00844	ELK3	Ets Domain Family	2190	3.446	-6.107	214.016	0.941	-0.037
	MS00018	ETV4	Ets Domain Family	2719	3.16	-5.927	202.868	0.96	-0.032
	MS00023	Elk3	Ets Domain Family	2655	1.686	-5.609	184.035	0.915	-0.032
	MS00019	ETV5	Ets Domain Family	2567	3.432	-5.407	172.563	0.946	-0.031
	UP00412	Etv5	Ets Domain Family	2220	2.354	-4.775	139.242	0.905	-0.031
	UP00423	Gm5454	Ets Domain Family	2999	0.429	-4.671	134.124	0.907	-0.026
	MC00160	ETV3	Ets Domain Family	597	6.377	-3.949	101.464	0.94	-0.052
	MS00021	ETV6	Ets Domain Family	736	5.96	-3.939	101.054	0.942	-0.047
21	MS00556	GRHL1	CP2 Transcription Factor Domain Family	2745	2.08	-9.039	439.844		-0.044
	MS00579	TFCP2	CP2 Transcription Factor Domain Family	958	5.104	-6.389	232.036	0.953	-0.058
22	MS00730	ZNF435	BetaBetaAlpha-zinc finger Family	1557	-1.339	-9.033	439.274		-0.059
23	MS00022	Elf5	Ets Domain Family	1970	5.059	-8.312	375.99		-0.049
	MS00838	ELF5	Ets Domain Family	1952	4.722	-7.465	308.097	0.999	-0.045
	MC00168	ERG	Ets Domain Family	3075	-0.052	-6.118	214.677	0.968	-0.031
	MC00206	ELK1	Ets Domain Family	1842	2.866	-6.023	208.814	0.968	-0.04
	MS00778	EHF	Ets Domain Family	2311	2.599	-5.866	199.201	0.976	-0.035
	MS00812	ELF3	Ets Domain Family	3036	-0.135	-5.317	167.557	0.97	-0.028
	MC00367	GABPA	Ets Domain Family	1836	2.928	-4.495	125.69	0.956	-0.032
	MC00457	ELF1	Ets Domain Family	1801	3.292	-4.304	116.875	0.96	-0.032
	UP00404	ELF2	Ets Domain Family	752	5.231	-3.814	95.91	0.935	-0.045
	MS00834	ELF4	Ets Domain Family	1704	2.825	-3.758	93.637	0.942	-0.03
	UP00413	Elf4	Ets Domain Family	2049	2.862	-3.209	73.142	0.924	-0.025
24	M00624	DBP	Leucine Zipper Family	559	6.689	-7.939	345.176		-0.09
25	MS00384	FOXO6	Forkhead Domain Family	3109	-3.936	-7.756	330.61		-0.037
	MS00375	FOXO1	Forkhead Domain Family	3131	-5.977	-5.777	193.899	0.969	-0.03
	MS00381	FOXO4	Forkhead Domain Family	523	3.314	-5.512	178.482	0.971	-0.07
26	MC00204	Stat5b	Stat Protein Family	2009	4.019	-7.616	319.672		-0.045
	MC00347	STAT4	Stat Protein Family	1633	5.291	-6.417	233.866	0.909	-0.044
	MC00205	Stat5a	Stat Protein Family	2359	2.427	-4.984	149.821	0.917	-0.031
	MC00140	Stat3	Stat Protein Family	3000	2.808	-4.832	142.084	0.885	-0.027
	MC00453	STAT5A	Stat Protein Family	954	5.559	-3.358	78.423	0.933	-0.037
	MC00452	STAT5B	Stat Protein Family	579	6.127	-3.142	70.845	0.948	-0.046
27	MS00490	ZSCAN4	BetaBetaAlpha-zinc finger Family	1128	2.558	-7.543	314.032		-0.06
28	MC00402	Hoxc9	Homeodomain Family	2520	4.168	-7.431	305.516		-0.04
29	MC00219	TCF4	Helix-Loop-Helix Family	1662	4.975	-6.462	236.872		-0.044
	MC00309	TCF7L2	High Mobility Group (Box) Family	1442	5.621	-6.336	228.595	0.995	-0.047
	MS00054	Tcf7	High Mobility Group (Box) Family	1468	4.133	-5.68	188.15	0.912	-0.043
	MS00051	LEF1	High Mobility Group (Box) Family	1137	4.451	-4.975	149.371	0.875	-0.044
	MS00053	TCF7L1	High Mobility Group (Box) Family	470	6.575	-4.591	130.225	0.886	-0.065
	UP00058	TCF3	Helix-Loop-Helix Family	596	6.835	-3.803	95.452	0.913	-0.051
30	MS00252	Bhlhb2	Helix-Loop-Helix Family	495	5.709	-5.632	185.36		-0.073
	MS00247	BHLHB2	Helix-Loop-Helix Family	597	5.556	-5.112	156.531	0.99	-0.062
	MS00288	TFE3	Helix-Loop-Helix Family	1035	5.81	-4.086	107.27	0.963	-0.04
	MS00251	BHLHE41	Helix-Loop-Helix Family	460	5.272	-4.057	106.018	0.98	-0.06
	MS00248	BHLHB3	Helix-Loop-Helix Family	478	5.749	-3.949	101.443	0.991	-0.058
	MS00808	TFEC	Helix-Loop-Helix Family	1220	5.749	-3.485	83.101	0.917	-0.034
	MC00461	Max	Helix-Loop-Helix Family	1612	3.809	-3.218	73.468	0.885	-0.028
	MS00289	TFEB	Helix-Loop-Helix Family	689	6.405	-3.216	73.384	0.943	-0.042
	MC00169	Usf2	Helix-Loop-Helix Family	98	8.717	-3.147	71	0.909	-0.108
	MS00265	MLXIPL	Helix-Loop-Helix Family	576	5.768	-3.12	70.077	0.961	-0.046
31	MC00316	HIF1A	Helix-Loop-Helix Family	2647	2.581	-5.399	172.115		-0.031
	MC00224	EPAS1	Helix-Loop-Helix Family	2840	2.17	-3.514	84.192	0.993	-0.022
32	MS00291	Tcf21	Helix-Loop-Helix Family	3104	-2.425	-5.288	165.982		-0.028
	MS00269	MYF6	Helix-Loop-Helix Family	2958	1.142	-5.024	151.887	0.893	-0.028
	MS00807	MSC	Helix-Loop-Helix Family	3098	0.534	-4.939	147.503	0.936	-0.027
	MS00287	TFAP4	Helix-Loop-Helix Family	2213	2.945	-3.534	84.943	0.884	-0.025
33	MS00717	Tp53	Loop-Sheet-Helix Family	2850	-0.219	-5.182	160.26		-0.029
34	UP00121	Hoxd10	Homeodomain Family	1389	6.065	-5.047	153.073		-0.04
	UP00213	HOXA9	Homeodomain Family	871	6.519	-4.984	149.845	0.933	-0.051
	UP00197	HOXC9	Homeodomain Family	3131	0.081	-3.633	88.741	0.826	-0.022
35	MS00083	MEIS2	Homeodomain Family	749	6.492	-5.033	152.363		-0.055
	MS00084	MEIS3	Homeodomain Family	906	6.577	-4.191	111.859	0.991	-0.044
	MS00086	Meis2	Homeodomain Family	639	6.701	-3.725	92.34	0.975	-0.048
36	M00088	IKZF1	BetaBetaAlpha-zinc finger Family	1373	4.606	-4.903	145.648		-0.04
37	MS00526	IRX2	Homeodomain Family	1149	5.644	-4.807	140.824		-0.043
	MS00527	IRX5	Homeodomain Family	2122	4.809	-3.725	92.359	0.996	-0.027
38	MA0319	HSF1	Transcription Factor Family	1676	5.698	-4.735	137.255		-0.035
39	MC00349	Jun	Leucine Zipper Family	755	6.774	-4.652	133.208		-0.052
	MC00371	JUNB	Leucine Zipper Family	252	7.932	-4.077	106.864	0.893	-0.081
	MC00351	FOSL1	Leucine Zipper Family	230	8.155	-3.845	97.186	0.9	-0.082
	MS00324	Jdp2	Leucine Zipper Family	975	4.108	-3.472	82.605	0.906	-0.038
	MS00319	JDP2	Leucine Zipper Family	684	5.332	-3.341	77.823	0.915	-0.044
	MC00456	JUND	Leucine Zipper Family	280	8.644	-3.313	76.817	0.894	-0.067
40	MS00711	THRB	Hormone-nuclear Receptor Family	1763	-1.869	-4.318	117.537		-0.032
41	MC00532	Mycn	Helix-Loop-Helix Family	2887	1.816	-4.153	110.168		-0.025
	MC00362	Arntl	Helix-Loop-Helix Family	1475	5.224	-4.12	108.744	0.897	-0.034
	MS00253	CLOCK	Helix-Loop-Helix Family	1726	3.805	-4.113	108.421	0.878	-0.032
	MS00267	MNT	Helix-Loop-Helix Family	2484	2.94	-3.698	91.281	0.904	-0.025
	MC00373	Mxi1	Helix-Loop-Helix Family	1340	4.678	-3.322	77.139	0.988	-0.031
	MC00394	MYC	Helix-Loop-Helix Family	2446	2.662	-3.21	73.179	0.998	-0.023
42	MS00652	NR2E1	Hormone-nuclear Receptor Family	1803	5.425	-4.071	106.618		-0.031
43	MC00518	Tfcp2	CP2 Transcription Factor Domain Family	47	9.326	-3.663	89.884		-0.171
44	M01119	ZBTB33	BetaBetaAlpha-zinc finger Family	2420	3.561	-3.608	87.776		-0.025
45	M00672	TEF	Leucine Zipper Family	2386	3.693	-3.565	86.136		-0.025
46	M00405	MEF2A	MADS Box Family	29	9.705	-3.485	83.105		-0.209
47	M00456	BPTF	DNA binding homeobox and Different Transcription Factors (DDT) Domain Family	1016	5.844	-3.282	75.712		-0.036
48	MS00725	MTF1	BetaBetaAlpha-zinc finger Family	3121	-3.94	-3.136	70.645		-0.02
49	MS00771	SOX8	High Mobility Group (Box) Family	2343	-4.294	-3.091	69.099		-0.023
