# Supplementary material for: Androgen receptor profiling predicts prostate cancer outcome
Source: EMBO Mol Med. 2015 Sep 27;7(11):1450–64. doi: 10.15252/emmm.201505424 (PMC4644377; doi:10.15252/emmm.201505424)
Supplement: Supplementary file 6 [file emmm0007-1450-sd6.zip › EMM-2015-05424-V2_TableEV4.xlsx]

## Sheet: Sheet1
Table EV4: Genes with proximal AR binding events in primary and resistant tumors
FLJ39080
GRHL2
CHN2
DNER
ARHGEF26
LOC727677
PCAT1
RERE
ATP6V1H
CNTNAP2
AUTS2
SPATA13
UAP1
LARS2
STAU2
PNKD
FKBP5
LOC285847
BANP
LECT2
KHDRBS3
TNFSF10
LPP
TMEM100
NDRG1
LOC645434
FBXL7
NSMCE2
LINC00589
NFIC
C8orf44-SGK3
SGK3
TPM1
LINC00607
FNDC3B
QSOX1
SLC43A1
RNLS
SPTSSB
ANK3
JPH1
ZNF649
PID1
RPH3AL
HPGDS
SNX25
C7orf10
ASPH
THSD7A
ABCC4
DLG2
THADA
STK31
LIMCH1
BFSP2
EXT2
AMOTL1
GOLIM4
UOX
DNASE2B
GPR126
COBLL1
ARHGEF37
RBM33
CNTN5
MBNL1
ZBTB20
KCNMA1
SBF2
SLCO5A1
HGD
HIF3A
CCDC57
FASN
MAOA
CLSTN1
WISP1
TFEB
PGC
RAB27A
MIPOL1
PRIM2
TG
ERBB4
LIMD1
BCL2L1
LAMA3
PTGFR
CAPZB
CRADD
DEPTOR
ADARB2
ARHGAP6
ZC2HC1A
XBP1
ATP1A2
PRKD1
DNAH5
FBN2
PMFBP1
PDE4D
LRRC49
C11orf93
C11orf92
MYO16
ABCC1
ATG16L1
SETD8
UBE2R2
KRTAP19-7
TMEM245
DNAH8
ZBTB16
TARBP1
CUX2
WWP1
C1orf110
RALA
NSMAF
CAMK1D
SH3RF2
KIAA0232
PARD3B
RARB
TOP2B
GPC6
BCAT2
HSD17B14
MIR548D2
MIR548AA2
SNX13
TK2
TMEM87B
AGBL4
KLF9
ABCC2
NKX3-1
MAML3
SLC5A1
TNFAIP8
CYTH3
F5
SHROOM3
LINC00478
MRPS18A
LOC158435
STEAP2
PDE6A
PTPRM
ALDH1A3
DGKB
KIF5C
RECK
IL20RA
CDC14B
FLNB
AGTPBP1
FLJ13197
