# Supplementary material for: Androgen receptor profiling predicts prostate cancer outcome
Source: EMBO Mol Med. 2015 Sep 27;7(11):1450–64. doi: 10.15252/emmm.201505424 (PMC4644377; doi:10.15252/emmm.201505424)
Supplement: Supplementary file 7 [file emmm0007-1450-sd7.zip › EMM-2015-05424-V2_TableEV5.xlsx]

## Sheet: Sheet1
Table EV5: Genesets selected based on STEM (Short Time-series Expression Miner) analysis of gene expression analysis of LNCaP cells stimulated by androgen
Genes upregulated by Androgen stimulation	Genes downregulated by Androgen stimulation	Genes that do not change expression with Androgen stimulation
GRHL2	AUTS2	FLJ39080
SPATA13	KHDRBS3	DNER
UAP1	C7ORF10	RERE
STAU2	GPR126	ATP6V1H
FKBP5	SLCO5A1	CNTNAP2
TMEM100	LAMA3	LARS2
NDRG1	PRKD1	PNKD
SGK3	PDE4D	LPP
TPM1	LRRC49	NSMCE2
FNDC3B	TARBP1	NFIC
SLC43A1	SLC5A1	ANK3
SNX25	FLNB	RPH3AL
ABCC4		ASPH
DLG2		THADA
DNASE2B		EXT2
KCNMA1		AMOTL1
HGD		COBLL1
FASN		RBM33
MAOA		MBNL1
PGC		ZBTB20
RAB27A		SBF2
MIPOL1		HIF3A
BCL2L1		CLSTN1
CAPZB		LIMD1
CRADD		PTGFR
ATP1A2		ARHGAP6
ABCC1		XBP1
SETD8		DNAH5
ZBTB16		PMFBP1
WWP1		ATG16L1
NSMAF		UBE2R2
SH3RF2		KRTAP19-7
KIAA0232		RALA
SNX13		CAMK1D
TMEM87B		PARD3B
F5		TOP2B
SHROOM3		GPC6
MRPS18A		BCAT2
PTPRM		HSD17B14
ALDH1A3		TK2
CDC14B		AGBL4
		KLF9
		MAML3
		PDE6A
		DGKB
		KIF5C
		RECK
		IL20RA
		AGTPBP1
